# Supplementary material for: Comparative cardiovascular outcomes and safety of hypoglycemic drug classes in patients with type 2 diabetes and hypertension: a multicenter cohort analysis
Source: Cardiovasc Diabetol. 2025 Aug 20;24:343. doi: 10.1186/s12933-025-02892-5 (PMC12369064; doi:10.1186/s12933-025-02892-5)
Supplement: Supplementary file 2 — Supplementary Material 2 [file 12933_2025_2892_MOESM2_ESM.xlsx]

## Sheet: Table S1
Table S1: Baseline demographic characteristics of type 2 diabetes mellitus patients with hypertension stratified by hypoglycemic drug classes within each database.
	MetAcarbose		MetDPP4is		MetGlinides		MetGLP-1 RAs		MetInsulin		MetSGLT2is		MetSUs
Characteristic	JSPH	FAHZU	JSPH	FAHZU	JSPH	FAHZU	JSPH	FAHZU	JSPH	FAHZU	JSPH	FAHZU	JSPH	FAHZU
Sample size, n	725	892	849	1403	194	548	252	205	809	1459	583	234	745	1609
Follow-up time, day, median (IQR)	483 [69, 1034]	338 [17, 1059]	581 [124, 1225]	196 [15, 582]	357 [59, 835]	279 [10, 1367]	333 [44, 726]	171 [37, 447]	235 [35, 770]	197 [26, 830]	126 [9, 339]	17 [1, 41]	546 [134, 1060]	300 [17, 1150]
Gender (female), n (%)	309 (42.6)	378 (42.4)	311 (36.6)	577 (41.1)	67 (34.5)	210 (38.3)	87 (34.5)	73 (35.6)	343 (42.4)	619 (42.4)	187 (32.1)	67 (28.6)	316 (42.4)	653 (40.6)
Gender (male), n (%)	416 (57.4)	514 (57.6)	538 (63.4)	826 (58.9)	127 (65.5)	338 (61.7)	165 (65.5)	132 (64.4)	466 (57.6)	840 (57.6)	396 (67.9)	167 (71.4)	429 (57.6)	956 (59.4)
Age, median (IQR)	70.00 [61.00, 77.00]	61.00 [52.00, 69.00]	66.00 [58.00, 74.00]	58.00 [51.00, 66.00]	67.00 [59.00, 76.00]	60.50 [52.00, 69.00]	54.00 [43.75, 63.00]	47.00 [36.00, 56.00]	70.00 [62.00, 77.00]	63.00 [55.00, 70.00]	64.00 [54.00, 72.00]	56.50 [47.25, 66.00]	69.00 [61.00, 77.00]	58.00 [51.00, 66.00]
Laboratory results
HbA1c, median (IQR)	7.10 [6.40, 8.50]	7.20 [6.50, 8.40]	7.30 [6.50, 8.60]	7.30 [6.50, 8.40]	7.36 [6.30, 8.97]	7.50 [6.50, 9.12]	7.00 [6.20, 9.30]	7.90 [6.60, 9.20]	7.40 [6.40, 8.70]	7.20 [6.40, 8.60]	7.30 [6.30, 8.80]	7.30 [6.53, 8.50]	6.90 [6.20, 8.10]	7.50 [6.60, 9.10]
TC, median (IQR)	4.35 [3.56, 5.23]	4.46 [3.65, 5.40]	4.61 [3.86, 5.52]	4.41 [3.68, 5.19]	4.51 [3.64, 5.11]	4.64 [3.84, 5.36]	5.06 [4.31, 5.70]	4.51 [3.71, 5.32]	4.22 [3.41, 5.03]	4.28 [3.50, 4.98]	4.43 [3.58, 5.24]	4.14 [3.50, 4.87]	4.45 [3.76, 5.26]	4.48 [3.84, 5.30]
LDL-C, median (IQR)	2.71 [2.13, 3.31]	2.52 [1.85, 3.21]	2.88 [2.34, 3.57]	2.49 [1.89, 3.15]	2.79 [2.15, 3.35]	2.54 [1.93, 3.11]	3.20 [2.67, 3.74]	2.46 [1.85, 3.18]	2.59 [1.99, 3.21]	2.32 [1.74, 2.96]	2.81 [2.15, 3.34]	2.30 [1.76, 2.88]	2.80 [2.22, 3.34]	2.55 [1.99, 3.16]
HDL-C, median (IQR)	1.07 [0.89, 1.28]	1.09 [0.90, 1.26]	1.07 [0.92, 1.27]	1.07 [0.89, 1.28]	1.05 [0.89, 1.17]	1.05 [0.88, 1.23]	1.05 [0.93, 1.19]	0.94 [0.80, 1.12]	1.02 [0.86, 1.21]	1.03 [0.86, 1.27]	1.04 [0.89, 1.20]	1.00 [0.85, 1.18]	1.08 [0.92, 1.27]	1.04 [0.87, 1.25]
TG, median (IQR)	1.47 [1.06, 2.13]	1.53 [1.10, 2.29]	1.61 [1.10, 2.27]	1.54 [1.08, 2.25]	1.50 [1.10, 2.23]	1.67 [1.10, 2.43]	1.92 [1.35, 2.62]	2.05 [1.49, 2.93]	1.41 [1.02, 2.13]	1.45 [1.03, 2.07]	1.55 [1.10, 2.29]	1.67 [1.19, 2.47]	1.49 [1.03, 2.16]	1.66 [1.19, 2.57]
Cr, median (IQR)	66.50 [56.60, 80.00]	67.00 [57.00, 79.25]	67.10 [56.10, 80.60]	69.00 [57.00, 79.00]	69.45 [59.62, 81.67]	69.00 [57.00, 83.00]	69.75 [58.75, 80.60]	67.00 [56.00, 76.00]	68.90 [56.50, 84.10]	70.00 [57.00, 83.00]	67.50 [57.45, 79.30]	71.00 [64.00, 83.00]	66.90 [55.00, 81.30]	66.00 [56.00, 78.00]
CK, median (IQR)	79.00 [56.00, 112.00]	81.00 [56.00, 118.00]	86.00 [61.00, 123.00]	82.00 [58.00, 118.00]	78.50 [61.00, 114.25]	83.00 [64.00, 128.00]	91.50 [67.00, 130.00]	90.00 [64.00, 127.00]	70.00 [49.00, 108.00]	75.00 [51.00, 114.00]	89.00 [58.00, 125.50]	88.50 [58.00, 122.75]	78.00 [54.00, 119.00]	81.00 [54.00, 123.00]
Medical history: Cardiovascular disease
Acute myocardial infarction, n (%)	2 (0.3)	14 (1.6)	7 (0.8)	10 (0.7)	0 (0.0)	6 (1.1)	2 (0.8)	2 (1.0)	8 (1.0)	14 (1.0)	14 (2.4)	1 (0.4)	2 (0.3)	20 (1.2)
Ischemic stroke, n (%)	207 (28.6)	81 (9.1)	156 (18.4)	65 (4.6)	39 (20.1)	46 (8.4)	26 (10.3)	7 (3.4)	190 (23.5)	112 (7.7)	126 (21.6)	9 (3.8)	177 (23.8)	83 (5.2)
Intracranial hemorrhagic stroke, n (%)	12 (1.7)	2 (0.2)	5 (0.6)	1 (0.1)	4 (2.1)	0 (0.0)	1 (0.4)	0 (0.0)	11 (1.4)	6 (0.4)	2 (0.3)	2 (0.9)	11 (1.5)	3 (0.2)
Sudden cardiac death, n (%)	0 (0.0)	1 (0.1)	0 (0.0)	1 (0.1)	0 (0.0)	0 (0.0)	0 (0.0)	0 (0.0)	0 (0.0)	0 (0.0)	0 (0.0)	0 (0.0)	0 (0.0)	0 (0.0)
Heart failure, n (%)	39 (5.4)	2 (0.2)	28 (3.3)	8 (0.6)	9 (4.6)	4 (0.7)	11 (4.4)	1 (0.5)	59 (7.3)	15 (1.0)	71 (12.2)	2 (0.9)	38 (5.1)	12 (0.7)
3-point MACE, n (%)	215 (29.7)	94 (10.5)	166 (19.6)	74 (5.3)	42 (21.6)	51 (9.3)	29 (11.5)	9 (4.4)	201 (24.8)	125 (8.6)	139 (23.8)	12 (5.1)	184 (24.7)	102 (6.3)
4-point MACE, n (%)	241 (33.2)	95 (10.7)	181 (21.3)	80 (5.7)	47 (24.2)	55 (10.0)	37 (14.7)	9 (4.4)	241 (29.8)	135 (9.3)	186 (31.9)	14 (6.0)	207 (27.8)	113 (7.0)
Medical history: Other conditions
Coronary atherosclerotic diseases, n (%)	38 (5.2)	44 (4.9)	51 (6.0)	101 (7.2)	7 (3.6)	32 (5.8)	8 (3.2)	27 (13.2)	37 (4.6)	89 (6.1)	46 (7.9)	32 (13.7)	42 (5.6)	42 (2.6)
Chronic kidney disease, n (%)	235 (32.4)	162 (18.2)	230 (27.1)	177 (12.6)	41 (21.1)	76 (13.9)	44 (17.5)	20 (9.8)	212 (26.2)	230 (15.8)	227 (38.9)	36 (15.4)	247 (33.2)	186 (11.6)
Inflammatory polyarthritis, n (%)	84 (11.6)	18 (2.0)	91 (10.7)	18 (1.3)	12 (6.2)	10 (1.8)	17 (6.7)	0 (0.0)	57 (7.0)	22 (1.5)	44 (7.5)	0 (0.0)	91 (12.2)	19 (1.2)
Hypertensive heart disease without congestive heart failure, n (%)	29 (4.0)	43 (4.8)	39 (4.6)	67 (4.8)	4 (2.1)	15 (2.7)	19 (7.5)	19 (9.3)	25 (3.1)	47 (3.2)	40 (6.9)	24 (10.3)	31 (4.2)	37 (2.3)
Hyperuricemia, n (%)	60 (8.3)	67 (7.5)	65 (7.7)	131 (9.3)	8 (4.1)	39 (7.1)	9 (3.6)	14 (6.8)	38 (4.7)	116 (8.0)	30 (5.1)	26 (11.1)	79 (10.6)	96 (6.0)
Osteoporosis, n (%)	17 (2.3)	45 (5.0)	26 (3.1)	90 (6.4)	4 (2.1)	30 (5.5)	7 (2.8)	14 (6.8)	27 (3.3)	52 (3.6)	19 (3.3)	18 (7.7)	17 (2.3)	73 (4.5)
Insomnia disorders, n (%)	74 (10.2)	27 (3.0)	95 (11.2)	104 (7.4)	16 (8.2)	15 (2.7)	15 (6.0)	6 (2.9)	48 (5.9)	58 (4.0)	51 (8.7)	23 (9.8)	101 (13.6)	65 (4.0)
Urinary tract infectious disease, n (%)	126 (17.4)	103 (11.5)	141 (16.6)	217 (15.5)	22 (11.3)	58 (10.6)	19 (7.5)	29 (14.1)	64 (7.9)	182 (12.5)	68 (11.7)	31 (13.2)	147 (19.7)	163 (10.1)
Hepatic failure, n (%)	26 (3.6)	100 (11.2)	32 (3.8)	192 (13.7)	2 (1.0)	54 (9.9)	8 (3.2)	24 (11.7)	22 (2.7)	159 (10.9)	19 (3.3)	50 (21.4)	27 (3.6)	126 (7.8)
Affective disorders, n (%)	18 (2.5)	0 (0.0)	9 (1.1)	3 (0.2)	1 (0.5)	0 (0.0)	12 (4.8)	0 (0.0)	12 (1.5)	1 (0.1)	25 (4.3)	0 (0.0)	13 (1.7)	2 (0.1)
Note: The data presented are original and unadjusted without propensity score matching or weighting. Continuous variables are expressed as median (IQR, interquartile range), and categorical variables as n (%). Abbreviations: JSPH, Jiangsu Provincial People's Hospital; FAHZU, the First Affiliated Hospital, Zhejiang University School of Medicine; MetInsulin, metformin combined with insulin; MetSUs,…

## Sheet: Table S2
Table S2: Hazard Ratios (HRs) for seven adverse cardiovascular events across hypoglycemic drug comparisons using PSM.
Target	Comparator	Events	Methods	Databases	Patients		PYs		Events		HR	95% CI	HR reverse	95% CI reverse	P-RAW value	P-FDR value	MDRR	P_heterogeneity
					Target	Comparator	Target	Comparator	Target	Comparator
MetInsulin	MetDPP4is	Acute myocardial infarction	PSM	JSPH	628	628	853.92	1216.55	4	4	1.15	0.29-4.63	0.87	0.22-3.45	0.843	0.890195	7.25	-
MetInsulin	MetDPP4is	Acute myocardial infarction	PSM	FAHZU	1104	1104	1767.2	984.09	4	0	-	-	-	-	-	-	-	-
MetInsulin	MetDPP4is	Acute myocardial infarction	PSM	Pooled analysis	-	-	-	-	-	-	-	-	-	-	-	-	-	-
MetInsulin	MetDPP4is	Sudden cardiac death	PSM	JSPH	628	628	862.06	1227.97	0	0	-	-	-	-	-	-	-	-
MetInsulin	MetDPP4is	Sudden cardiac death	PSM	FAHZU	1104	1104	1777.07	984.09	0	0	-	-	-	-	-	-	-	-
MetInsulin	MetDPP4is	Sudden cardiac death	PSM	Pooled analysis	-	-	-	-	-	-	-	-	-	-	-	-	-	-
MetInsulin	MetDPP4is	Ischemic stroke	PSM	JSPH	628	628	652.37	897.02	186	151	1.46	1.18-1.82	0.68	0.55-0.85	<0.001	0.0089848	1.36	-
MetInsulin	MetDPP4is	Ischemic stroke	PSM	FAHZU	1104	1104	1738.69	968.57	24	19	1.03	0.56-1.9	0.97	0.53-1.79	0.926	0.942721	2.36	-
MetInsulin	MetDPP4is	Ischemic stroke	PSM	Pooled analysis	-	-	-	-	-	-	1.41	1.15-1.73	0.71	0.58-0.87	<0.001	0.00620995	-	0.286703
MetInsulin	MetDPP4is	Intracranial hemorrhagic stroke	PSM	JSPH	628	628	856.69	1222.88	9	4	2.46	0.75-8.01	0.41	0.12-1.33	0.137	0.35595	5.38	-
MetInsulin	MetDPP4is	Intracranial hemorrhagic stroke	PSM	FAHZU	1104	1104	1777.07	984.09	0	0	-	-	-	-	-	-	-	-
MetInsulin	MetDPP4is	Intracranial hemorrhagic stroke	PSM	Pooled analysis	-	-	-	-	-	-	-	-	-	-	-	-	-	-
MetInsulin	MetDPP4is	Heart failure	PSM	JSPH	628	628	785.48	1170.18	65	39	2.01	1.34-2.99	0.5	0.33-0.75	<0.001	0.0089848	1.76	-
MetInsulin	MetDPP4is	Heart failure	PSM	FAHZU	1104	1104	1777.07	984.09	1	0	-	-	-	-	-	-	-	-
MetInsulin	MetDPP4is	Heart failure	PSM	Pooled analysis	-	-	-	-	-	-	-	-	-	-	-	-	-	-
MetInsulin	MetDPP4is	3-point MACE	PSM	JSPH	628	628	640.98	886.9	194	157	1.47	1.19-1.82	0.68	0.55-0.84	<0.001	0.00774257	1.35	-
MetInsulin	MetDPP4is	3-point MACE	PSM	FAHZU	1104	1104	1728.83	968.34	28	20	1.16	0.65-2.07	0.86	0.48-1.54	0.617	0.781484	2.27	-
MetInsulin	MetDPP4is	3-point MACE	PSM	Pooled analysis	-	-	-	-	-	-	1.43	1.17-1.74	0.7	0.57-0.85	<0.001	0.00388438	-	0.452365
MetInsulin	MetDPP4is	4-point MACE	PSM	JSPH	628	628	588.7	862.02	231	177	1.58	1.3-1.93	0.63	0.52-0.77	<0.001	<0.001	1.32	-
MetInsulin	MetDPP4is	4-point MACE	PSM	FAHZU	1104	1104	1728.83	968.34	29	20	1.21	0.68-2.15	0.83	0.47-1.47	0.525	0.748054	2.26	-
MetInsulin	MetDPP4is	4-point MACE	PSM	Pooled analysis	-	-	-	-	-	-	1.54	1.28-1.85	0.65	0.54-0.78	<0.001	<0.001	-	0.381711
MetSUs	MetDPP4is	Acute myocardial infarction	PSM	JSPH	628	628	1167.9	1240.22	3	2	1.53	0.26-9.15	0.65	0.11-3.85	0.642	0.816175	12.9	-
MetSUs	MetDPP4is	Acute myocardial infarction	PSM	FAHZU	1243	1243	2302.55	1108.9	7	0	-	-	-	-	-	-	-	-
MetSUs	MetDPP4is	Acute myocardial infarction	PSM	Pooled analysis	-	-	-	-	-	-	-	-	-	-	-	-	-	-
MetSUs	MetDPP4is	Sudden cardiac death	PSM	JSPH	628	628	1170.26	1245.23	0	0	-	-	-	-	-	-	-	-
MetSUs	MetDPP4is	Sudden cardiac death	PSM	FAHZU	1243	1243	2306.29	1108.9	0	0	-	-	-	-	-	-	-	-
MetSUs	MetDPP4is	Sudden cardiac death	PSM	Pooled analysis	-	-	-	-	-	-	-	-	-	-	-	-	-	-
MetSUs	MetDPP4is	Ischemic stroke	PSM	JSPH	628	628	850.68	940.6	177	143	1.3	1.04-1.62	0.77	0.62-0.96	0.019	0.0855905	1.37	-
MetSUs	MetDPP4is	Ischemic stroke	PSM	FAHZU	1243	1243	2271.85	1092.91	30	20	1.25	0.7-2.22	0.8	0.45-1.43	0.449	0.710598	2.25	-
MetSUs	MetDPP4is	Ischemic stroke	PSM	Pooled analysis	-	-	-	-	-	-	1.29	1.05-1.59	0.78	0.63-0.95	0.014	0.0344957	-	0.894952
MetSUs	MetDPP4is	Intracranial hemorrhagic stroke	PSM	JSPH	628	628	1162.15	1236.79	6	4	1.51	0.43-5.36	0.66	0.19-2.33	0.521	0.762113	6.1	-
MetSUs	MetDPP4is	Intracranial hemorrhagic stroke	PSM	FAHZU	1243	1243	2306.29	1108.9	0	0	-	-	-	-	-	-	-	-
MetSUs	MetDPP4is	Intracranial hemorrhagic stroke	PSM	Pooled analysis	-	-	-	-	-	-	-	-	-	-	-	-	-	-
MetSUs	MetDPP4is	Heart failure	PSM	JSPH	628	628	1127.77	1184.79	31	39	0.82	0.51-1.31	1.22	0.76-1.96	0.401	0.65434	1.96	-
MetSUs	MetDPP4is	Heart failure	PSM	FAHZU	1243	1243	2289.55	1108.9	5	0	-	-	-	-	-	-	-	-
MetSUs	MetDPP4is	Heart failure	PSM	Pooled analysis	-	-	-	-	-	-	-	-	-	-	-	-	-	-
MetSUs	MetDPP4is	3-point MACE	PSM	JSPH	628	628	847.17	927.15	182	149	1.28	1.03-1.59	0.78	0.63-0.97	0.026	0.108147	1.36	-
MetSUs	MetDPP4is	3-point MACE	PSM	FAHZU	1243	1243	2269.81	1092.68	36	21	1.46	0.85-2.52	0.68	0.40-1.18	0.173	0.618951	2.16	-
MetSUs	MetDPP4is	3-point MACE	PSM	Pooled analysis	-	-	-	-	-	-	1.3	1.06-1.59	0.77	0.63-0.94	0.01	0.0283906	-	0.657063
MetSUs	MetDPP4is	4-point MACE	PSM	JSPH	628	628	825.82	894.08	201	170	1.23	1-1.51	0.81	0.66-1.00	0.045	0.174975	1.34	-
MetSUs	MetDPP4is	4-point MACE	PSM	FAHZU	1243	1243	2253.07	1092.68	41	21	1.64	0.96-2.8	0.61	0.36-1.04	0.069	0.618951	2.12	-
MetSUs	MetDPP4is	4-point MACE	PSM	Pooled analysis	-	-	-	-	-	-	1.28	1.06-1.55	0.78	0.65-0.94	0.012	0.0303818	-	0.324583
MetSUs	MetInsulin	Acute myocardial infarction	PSM	JSPH	612	612	1098.77	804.71	3	6	0.47	0.12-1.89	2.13	0.53-8.33	0.289	0.567228	7.25	-
MetSUs	MetInsulin	Acute myocardial infarction	PSM	FAHZU	1171	1171	2241.94	1833.54	7	7	1.04	0.36-2.96	0.96	0.34-2.78	0.943	0.942721	4.47	-
MetSUs	MetInsulin	Acute myocardial infarction	PSM	Pooled analysis	-	-	-	-	-	-	0.78	0.34-1.8	1.28	0.56-2.94	0.561	0.680618	-	0.374086
MetSUs	MetInsulin	Sudden cardiac death	PSM	JSPH	612	612	1101.13	812.15	1	1	0.74	0.05-11.79	1.35	0.08-20.00	0.83	0.890195	52.56	-
MetSUs	MetInsulin	Sudden cardiac death	PSM	FAHZU	1171	1171	2245.32	1843.65	0	0	-	-	-	-	-	-	-	-
MetSUs	MetInsulin	Sudden cardiac death	PSM	Pooled analysis	-	-	-	-	-	-	-	-	-	-	-	-	-	-
MetSUs	MetInsulin	Ischemic stroke	PSM	JSPH	612	612	783.27	601.12	180	181	0.85	0.69-1.05	1.18	0.95-1.45	0.129	0.344564	1.34	-
MetSUs	MetInsulin	Ischemic stroke	PSM	FAHZU	1171	1171	2204.95	1773.43	37	46	0.79	0.51-1.22	1.27	0.82-1.96	0.296	0.650683	1.86	-
MetSUs	MetInsulin	Ischemic stroke	PSM	Pooled analysis	-	-	-	-	-	-	0.84	0.7-1.01	1.19	0.99-1.43	0.069	0.135308	-	0.771357
MetSUs	MetInsulin	Intracranial hemorrhagic stroke	PSM	JSPH	612	612	1089.95	805.23	8	12	0.61	0.25-1.5	1.64	0.67-4.00	0.281	0.563437	3.59	-
MetSUs	MetInsulin	Intracranial hemorrhagic stroke	PSM	FAHZU	1171	1171	2245.32	1843.65	0	0	-	-	-	-	-	-	-	-
MetSUs	MetInsulin	Intracranial hemorrhagic stroke	PSM	Pooled analysis	-	-	-	-	-	-	-	-	-	-	-	-	-	-
MetSUs	MetInsulin	Heart failure	PSM	JSPH	612	612	1036.29	741.37	47	70	0.6	0.42-0.87	1.67	1.15-2.38	0.007	0.0435202	1.7	-
MetSUs	MetInsulin	Heart failure	PSM	FAHZU	1171	1171	2242.19	1842.77	2	4	0.4	0.07-2.23	2.5	0.45-14.29	0.297	0.650683	11.32	-
MetSUs	MetInsulin	Heart failure	PSM	Pooled analysis	-	-	-	-	-	-	0.59	0.41-0.85	1.69	1.18-2.44	0.005	0.0161245	-	0.649507
MetSUs	MetInsulin	3-point MACE	PSM	JSPH	612	612	776.96	589.61	186	192	0.83	0.68-1.01	1.2	0.99-1.47	0.067	0.2152	1.33	-
MetSUs	MetInsulin	3-point MACE	PSM	FAHZU	1171	1171	2203.28	1763.32	43	51	0.84	0.56-1.26	1.19	0.79-1.79	0.389	0.656017	1.79	-
MetSUs	MetInsulin	3-point MACE	PSM	Pooled analysis	-	-	-	-	-	-	0.83	0.69-0.99	1.2	1.01-1.45	0.043	0.0910815	-	0.965639
MetSUs	MetInsulin	4-point MACE	PSM	JSPH	612	612	742.74	542.23	213	230	0.79	0.66-0.95	1.27	1.05-1.52	0.014	0.0649329	1.31	-
MetSUs	MetInsulin	4-point MACE	PSM	FAHZU	1171	1171	2200.16	1763.32	45	52	0.85	0.57-1.27	1.18	0.79-1.75	0.433	0.705086	1.77	-
MetSUs	MetInsulin	4-point MACE	PSM	Pooled analysis	-	-	-	-	-	-	0.8	0.68-0.95	1.25	1.05-1.47	0.01	0.0283906	-	0.740983
MetAcarbose	MetDPP4is	Acute myocardial infarction	PSM	JSPH	606	606	1064.6	1144.48	1	1	1.05	0.07-16.84	0.95	0.06-14.29	0.971	0.982626	52.56	-
MetAcarbose	MetDPP4is	Acute myocardial infarction	PSM	FAHZU	807	807	1394.22	708.62	4	0	-	-	-	-	-	-	-	-
MetAcarbose	MetDPP4is	Acute myocardial infarction	PSM	Pooled analysis	-	-	-	-	-	-	-	-	-	-	-	-	-	-
MetAcarbose	MetDPP4is	Sudden cardiac death	PSM	JSPH	606	606	1065.59	1147.81	0	0	-	-	-	-	-	-	-	-
MetAcarbose	MetDPP4is	Sudden cardiac death	PSM	FAHZU	807	807	1404.35	708.62	0	0	-	-	-	-	-	-	-	-
MetAcarbose	MetDPP4is	Sudden cardiac death	PSM	Pooled analysis	-	-	-	-	-	-	-	-	-	-	-	-	-	-
MetAcarbose	MetDPP4is	Ischemic stroke	PSM	JSPH	606	606	751.38	855.75	210	138	1.64	1.32-2.03	0.61	0.49-0.76	<0.001	<0.001	1.36	-
MetAcarbose	MetDPP4is	Ischemic stroke	PSM	FAHZU	807	807	1384.29	698.38	25	16	1.34	0.71-2.53	0.75	0.40-1.41	0.369	0.656017	2.45	-
MetAcarbose	MetDPP4is	Ischemic stroke	PSM	Pooled analysis	-	-	-	-	-	-	1.61	1.31-1.97	0.62	0.51-0.76	<0.001	<0.001	-	0.556189
MetAcarbose	MetDPP4is	Intracranial hemorrhagic stroke	PSM	JSPH	606	606	1057.59	1142.89	7	3	2.33	0.6-9	0.43	0.11-1.67	0.221	0.499487	6.91	-
MetAcarbose	MetDPP4is	Intracranial hemorrhagic stroke	PSM	FAHZU	807	807	1404.35	708.62	0	0	-	-	-	-	-	-	-	-
MetAcarbose	MetDPP4is	Intracranial hemorrhagic stroke	PSM	Pooled analysis	-	-	-	-	-	-	-	-	-	-	-	-	-	-
MetAcarbose	MetDPP4is	Heart failure	PSM	JSPH	606	606	1003.03	1090.53	42	36	1.2	0.77-1.88	0.83	0.53-1.30	0.416	0.657008	1.89	-
MetAcarbose	MetDPP4is	Heart failure	PSM	FAHZU	807	807	1400.6	708.62	2	0	-	-	-	-	-	-	-	-
MetAcarbose	MetDPP4is	Heart failure	PSM	Pooled analysis	-	-	-	-	-	-	-	-	-	-	-	-	-	-
MetAcarbose	MetDPP4is	3-point MACE	PSM	JSPH	606	606	745.95	847.5	214	142	1.62	1.31-2.01	0.62	0.50-0.76	<0.001	<0.001	1.35	-
MetAcarbose	MetDPP4is	3-point MACE	PSM	FAHZU	807	807	1374.15	698.15	29	17	1.48	0.81-2.71	0.68	0.37-1.23	0.207	0.618951	2.35	-
MetAcarbose	MetDPP4is	3-point MACE	PSM	Pooled analysis	-	-	-	-	-	-	1.61	1.31-1.96	0.62	0.51-0.76	<0.001	<0.001	-	0.774621
MetAcarbose	MetDPP4is	4-point MACE	PSM	JSPH	606	606	704.73	817.03	239	163	1.6	1.31-1.95	0.62	0.51-0.76	<0.001	<0.001	1.33	-
MetAcarbose	MetDPP4is	4-point MACE	PSM	FAHZU	807	807	1370.4	698.15	31	17	1.54	0.84-2.8	0.65	0.36-1.19	0.162	0.618951	2.33	-
MetAcarbose	MetDPP4is	4-point MACE	PSM	Pooled analysis	-	-	-	-	-	-	1.59	1.32-1.92	0.63	0.52-0.76	<0.001	<0.001	-	0.905584
MetAcarbose	MetInsulin	Acute myocardial infarction	PSM	JSPH	600	600	1049.09	767.79	2	4	0.49	0.09-2.67	2.04	0.37-11.11	0.409	0.65434	11.32	-
MetAcarbose	MetInsulin	Acute myocardial infarction	PSM	FAHZU	825	1273	1427.91	1972.67	8	6	2.11	0.73-6.09	0.47	0.16-1.37	0.167	0.618951	4.54	-
MetAcarbose	MetInsulin	Acute myocardial infarction	PSM	Pooled analysis	-	-	-	-	-	-	1.4	0.57-3.44	0.71	0.29-1.75	0.462	0.585429	-	0.152154
MetAcarbose	MetInsulin	Sudden cardiac death	PSM	JSPH	600	600	1053.3	773.43	0	1	-	-	-	-	-	-	-	-
MetAcarbose	MetInsulin	Sudden cardiac death	PSM	FAHZU	825	1273	1438.52	1978.22	0	0	-	-	-	-	-	-	-	-
MetAcarbose	MetInsulin	Sudden cardiac death	PSM	Pooled analysis	-	-	-	-	-	-	-	-	-	-	-	-	-	-
MetAcarbose	MetInsulin	Ischemic stroke	PSM	JSPH	600	600	723.08	571.47	215	187	1.06	0.87-1.28	0.94	0.78-1.15	0.59	0.799894	1.32	-
MetAcarbose	MetInsulin	Ischemic stroke	PSM	FAHZU	825	1273	1397.11	1909.07	32	53	0.97	0.62-1.5	1.03	0.67-1.61	0.878	0.926821	1.87	-
MetAcarbose	MetInsulin	Ischemic stroke	PSM	Pooled analysis	-	-	-	-	-	-	1.04	0.87-1.24	0.96	0.81-1.15	0.668	0.761106	-	0.718809
MetAcarbose	MetInsulin	Intracranial hemorrhagic stroke	PSM	JSPH	600	600	1041.6	769.96	8	10	0.74	0.29-1.87	1.35	0.53-3.45	0.524	0.762113	3.78	-
MetAcarbose	MetInsulin	Intracranial hemorrhagic stroke	PSM	FAHZU	825	1273	1438.52	1978.22	0	0	-	-	-	-	-	-	-	-
MetAcarbose	MetInsulin	Intracranial hemorrhagic stroke	PSM	Pooled analysis	-	-	-	-	-	-	-	-	-	-	-	-	-	-
MetAcarbose	MetInsulin	Heart failure	PSM	JSPH	600	600	984.36	700.99	50	75	0.59	0.41-0.85	1.69	1.18-2.44	0.004	0.0301766	1.67	-
MetAcarbose	MetInsulin	Heart failure	PSM	FAHZU	825	1273	1433.09	1978.08	4	5	1.16	0.31-4.33	0.86	0.23-3.23	0.822	0.901529	6.55	-
MetAcarbose	MetInsulin	Heart failure	PSM	Pooled analysis	-	-	-	-	-	-	0.62	0.44-0.88	1.61	1.14-2.27	0.007	0.0201868	-	0.330887
MetAcarbose	MetInsulin	3-point MACE	PSM	JSPH	600	600	709.94	560.77	222	198	1.03	0.85-1.25	0.97	0.80-1.18	0.75	0.884208	1.32	-
MetAcarbose	MetInsulin	3-point MACE	PSM	FAHZU	825	1273	1386.49	1903.51	40	57	1.12	0.75-1.68	0.89	0.60-1.33	0.574	0.775072	1.78	-
MetAcarbose	MetInsulin	3-point MACE	PSM	Pooled analysis	-	-	-	-	-	-	1.05	0.88-1.25	0.95	0.80-1.14	0.597	0.694623	-	0.710791
MetAcarbose	MetInsulin	4-point MACE	PSM	JSPH	600	600	663.79	513.01	254	238	0.98	0.82-1.17	1.02	0.85-1.22	0.809	0.890195	1.29	-
MetAcarbose	MetInsulin	4-point MACE	PSM	FAHZU	825	1273	1382.69	1903.51	43	60	1.14	0.77-1.69	0.88	0.59-1.30	0.511	0.746292	1.75	-
MetAcarbose	MetInsulin	4-point MACE	PSM	Pooled analysis	-	-	-	-	-	-	1	0.85-1.18	1	0.85-1.18	0.96	0.959681	-	0.484485
MetAcarbose	MetSUs	Acute myocardial infarction	PSM	JSPH	607	607	1074.95	1114.46	2	3	0.66	0.11-3.94	1.52	0.25-9.09	0.647	0.816175	12.9	-
MetAcarbose	MetSUs	Acute myocardial infarction	PSM	FAHZU	837	837	1453.69	1675.9	8	6	1.34	0.47-3.87	0.75	0.26-2.13	0.585	0.775072	4.54	-
MetAcarbose	MetSUs	Acute myocardial infarction	PSM	Pooled analysis	-	-	-	-	-	-	1.12	0.45-2.78	0.89	0.36-2.22	0.813	0.888468	-	0.501241
MetAcarbose	MetSUs	Sudden cardiac death	PSM	JSPH	607	607	1079.16	1116.82	0	0	-	-	-	-	-	-	-	-
MetAcarbose	MetSUs	Sudden cardiac death	PSM	FAHZU	837	837	1468.04	1677.93	0	0	-	-	-	-	-	-	-	-
MetAcarbose	MetSUs	Sudden cardiac death	PSM	Pooled analysis	-	-	-	-	-	-	-	-	-	-	-	-	-	-
MetAcarbose	MetSUs	Ischemic stroke	PSM	JSPH	607	607	756.59	779.99	199	186	1.11	0.91-1.36	0.9	0.74-1.10	0.305	0.57989	1.33	-
MetAcarbose	MetSUs	Ischemic stroke	PSM	FAHZU	837	837	1420.78	1648.41	29	23	1.31	0.76-2.26	0.76	0.44-1.32	0.337	0.656017	2.19	-
MetAcarbose	MetSUs	Ischemic stroke	PSM	Pooled analysis	-	-	-	-	-	-	1.13	0.94-1.37	0.88	0.73-1.06	0.196	0.319793	-	0.581824
MetAcarbose	MetSUs	Intracranial hemorrhagic stroke	PSM	JSPH	607	607	1065.97	1108.46	8	7	1.15	0.42-3.16	0.87	0.32-2.38	0.794	0.890195	4.26	-
MetAcarbose	MetSUs	Intracranial hemorrhagic stroke	PSM	FAHZU	837	837	1468.04	1677.93	0	0	-	-	-	-	-	-	-	-
MetAcarbose	MetSUs	Intracranial hemorrhagic stroke	PSM	Pooled analysis	-	-	-	-	-	-	-	-	-	-	-	-	-	-
MetAcarbose	MetSUs	Heart failure	PSM	JSPH	607	607	1003.57	1057.55	51	42	1.22	0.81-1.84	0.82	0.54-1.23	0.331	0.598293	1.79	-
MetAcarbose	MetSUs	Heart failure	PSM	FAHZU	837	837	1464.88	1677.93	3	1	3.91	0.4-38.37	0.26	0.03-2.50	0.241	0.619931	25.41	-
MetAcarbose	MetSUs	Heart failure	PSM	Pooled analysis	-	-	-	-	-	-	1.27	0.85-1.9	0.79	0.53-1.18	0.245	0.367319	-	0.326042
MetAcarbose	MetSUs	3-point MACE	PSM	JSPH	607	607	746.48	776.48	206	191	1.12	0.92-1.37	0.89	0.73-1.09	0.241	0.519594	1.33	-
MetAcarbose	MetSUs	3-point MACE	PSM	FAHZU	837	837	1406.43	1646.38	38	29	1.35	0.83-2.2	0.74	0.45-1.20	0.219	0.618951	2	-
MetAcarbose	MetSUs	3-point MACE	PSM	Pooled analysis	-	-	-	-	-	-	1.16	0.96-1.39	0.86	0.72-1.04	0.122	0.216435	-	0.486867
MetAcarbose	MetSUs	4-point MACE	PSM	JSPH	607	607	698.49	747.79	238	213	1.18	0.98-1.42	0.85	0.70-1.02	0.085	0.250653	1.3	-
MetAcarbose	MetSUs	4-point MACE	PSM	FAHZU	837	837	1404.91	1646.38	40	30	1.39	0.87-2.24	0.72	0.45-1.15	0.17	0.618951	1.97	-
MetAcarbose	MetSUs	4-point MACE	PSM	Pooled analysis	-	-	-	-	-	-	1.2	1.01-1.43	0.83	0.70-0.99	0.035	0.0776534	-	0.512707
MetSGLT2is	MetDPP4is	Acute myocardial infarction	PSM	JSPH	489	489	266.28	907.78	7	2	7.76	0.95-63.07	0.13	0.02-1.05	0.055	0.194483	9.45	-
MetSGLT2is	MetDPP4is	Acute myocardial infarction	PSM	FAHZU	221	770	16.71	697.07	0	0	-	-	-	-	-	-	-	-
MetSGLT2is	MetDPP4is	Acute myocardial infarction	PSM	Pooled analysis	-	-	-	-	-	-	-	-	-	-	-	-	-	-
MetSGLT2is	MetDPP4is	Sudden cardiac death	PSM	JSPH	489	489	269.36	914.19	0	0	-	-	-	-	-	-	-	-
MetSGLT2is	MetDPP4is	Sudden cardiac death	PSM	FAHZU	221	770	16.71	697.07	0	0	-	-	-	-	-	-	-	-
MetSGLT2is	MetDPP4is	Sudden cardiac death	PSM	Pooled analysis	-	-	-	-	-	-	-	-	-	-	-	-	-	-
MetSGLT2is	MetDPP4is	Ischemic stroke	PSM	JSPH	489	489	236.28	697.82	65	97	1.09	0.79-1.51	0.92	0.66-1.27	0.603	0.799894	1.57	-
MetSGLT2is	MetDPP4is	Ischemic stroke	PSM	FAHZU	221	770	16.71	690.82	0	11	-	-	-	-	-	-	-	-
MetSGLT2is	MetDPP4is	Ischemic stroke	PSM	Pooled analysis	-	-	-	-	-	-	-	-	-	-	-	-	-	-
MetSGLT2is	MetDPP4is	Intracranial hemorrhagic stroke	PSM	JSPH	489	489	269.36	909.6	0	1	-	-	-	-	-	-	-	-
MetSGLT2is	MetDPP4is	Intracranial hemorrhagic stroke	PSM	FAHZU	221	770	16.71	697.07	0	0	-	-	-	-	-	-	-	-
MetSGLT2is	MetDPP4is	Intracranial hemorrhagic stroke	PSM	Pooled analysis	-	-	-	-	-	-	-	-	-	-	-	-	-	-
MetSGLT2is	MetDPP4is	Heart failure	PSM	JSPH	489	489	250.79	870.44	34	32	1.63	0.98-2.73	0.61	0.37-1.02	0.062	0.2028	1.99	-
MetSGLT2is	MetDPP4is	Heart failure	PSM	FAHZU	221	770	16.71	697.07	0	0	-	-	-	-	-	-	-	-
MetSGLT2is	MetDPP4is	Heart failure	PSM	Pooled analysis	-	-	-	-	-	-	-	-	-	-	-	-	-	-
MetSGLT2is	MetDPP4is	3-point MACE	PSM	JSPH	489	489	233.29	693.2	70	98	1.15	0.84-1.58	0.87	0.63-1.19	0.388	0.65434	1.55	-
MetSGLT2is	MetDPP4is	3-point MACE	PSM	FAHZU	221	770	16.71	690.59	0	12	-	-	-	-	-	-	-	-
MetSGLT2is	MetDPP4is	3-point MACE	PSM	Pooled analysis	-	-	-	-	-	-	-	-	-	-	-	-	-	-
MetSGLT2is	MetDPP4is	4-point MACE	PSM	JSPH	489	489	219.73	666.8	95	118	1.25	0.95-1.66	0.8	0.60-1.05	0.117	0.320178	1.47	-
MetSGLT2is	MetDPP4is	4-point MACE	PSM	FAHZU	221	770	16.71	690.59	0	12	-	-	-	-	-	-	-	-
MetSGLT2is	MetDPP4is	4-point MACE	PSM	Pooled analysis	-	-	-	-	-	-	-	-	-	-	-	-	-	-
MetSGLT2is	MetInsulin	Acute myocardial infarction	PSM	JSPH	476	476	243.02	575.53	9	7	1.48	0.55-3.99	0.68	0.25-1.82	0.434	0.665435	4.1	-
MetSGLT2is	MetInsulin	Acute myocardial infarction	PSM	FAHZU	216	716	16.56	1114.5	0	1	-	-	-	-	-	-	-	-
MetSGLT2is	MetInsulin	Acute myocardial infarction	PSM	Pooled analysis	-	-	-	-	-	-	-	-	-	-	-	-	-	-
MetSGLT2is	MetInsulin	Sudden cardiac death	PSM	JSPH	476	476	248.02	583.75	0	0	-	-	-	-	-	-	-	-
MetSGLT2is	MetInsulin	Sudden cardiac death	PSM	FAHZU	216	716	16.56	1114.55	0	0	-	-	-	-	-	-	-	-
MetSGLT2is	MetInsulin	Sudden cardiac death	PSM	Pooled analysis	-	-	-	-	-	-	-	-	-	-	-	-	-	-
MetSGLT2is	MetInsulin	Ischemic stroke	PSM	JSPH	476	476	211.46	451.61	72	121	0.75	0.56-1.01	1.33	0.99-1.79	0.059	0.201647	1.52	-
MetSGLT2is	MetInsulin	Ischemic stroke	PSM	FAHZU	216	716	16.56	1072.65	0	23	-	-	-	-	-	-	-	-
MetSGLT2is	MetInsulin	Ischemic stroke	PSM	Pooled analysis	-	-	-	-	-	-	-	-	-	-	-	-	-	-
MetSGLT2is	MetInsulin	Intracranial hemorrhagic stroke	PSM	JSPH	476	476	248.02	580.52	0	8	-	-	-	-	-	-	-	-
MetSGLT2is	MetInsulin	Intracranial hemorrhagic stroke	PSM	FAHZU	216	716	16.56	1114.55	0	0	-	-	-	-	-	-	-	-
MetSGLT2is	MetInsulin	Intracranial hemorrhagic stroke	PSM	Pooled analysis	-	-	-	-	-	-	-	-	-	-	-	-	-	-
MetSGLT2is	MetInsulin	Heart failure	PSM	JSPH	476	476	224.53	532.37	49	61	1.03	0.7-1.52	0.97	0.66-1.43	0.864	0.895864	1.71	-
MetSGLT2is	MetInsulin	Heart failure	PSM	FAHZU	216	716	16.56	1113.73	0	3	-	-	-	-	-	-	-	-
MetSGLT2is	MetInsulin	Heart failure	PSM	Pooled analysis	-	-	-	-	-	-	-	-	-	-	-	-	-	-
MetSGLT2is	MetInsulin	3-point MACE	PSM	JSPH	476	476	206.48	442.36	79	130	0.76	0.57-1.01	1.32	0.99-1.75	0.056	0.194483	1.49	-
MetSGLT2is	MetInsulin	3-point MACE	PSM	FAHZU	216	716	16.56	1072.6	0	24	-	-	-	-	-	-	-	-
MetSGLT2is	MetInsulin	3-point MACE	PSM	Pooled analysis	-	-	-	-	-	-	-	-	-	-	-	-	-	-
MetSGLT2is	MetInsulin	4-point MACE	PSM	JSPH	476	476	191.19	411.41	115	167	0.86	0.68-1.1	1.16	0.91-1.47	0.223	0.499487	1.4	-
MetSGLT2is	MetInsulin	4-point MACE	PSM	FAHZU	216	716	16.56	1072.6	0	26	-	-	-	-	-	-	-	-
MetSGLT2is	MetInsulin	4-point MACE	PSM	Pooled analysis	-	-	-	-	-	-	-	-	-	-	-	-	-	-
MetSGLT2is	MetSUs	Acute myocardial infarction	PSM	JSPH	448	448	224.36	812.74	5	2	2.89	0.56-14.89	0.35	0.07-1.79	0.205	0.479323	10.42	-
MetSGLT2is	MetSUs	Acute myocardial infarction	PSM	FAHZU	215	757	14.96	1352.32	0	0	-	-	-	-	-	-	-	-
MetSGLT2is	MetSUs	Acute myocardial infarction	PSM	Pooled analysis	-	-	-	-	-	-	-	-	-	-	-	-	-	-
MetSGLT2is	MetSUs	Sudden cardiac death	PSM	JSPH	448	448	226.38	814.82	0	0	-	-	-	-	-	-	-	-
MetSGLT2is	MetSUs	Sudden cardiac death	PSM	FAHZU	215	757	14.96	1352.32	0	0	-	-	-	-	-	-	-	-
MetSGLT2is	MetSUs	Sudden cardiac death	PSM	Pooled analysis	-	-	-	-	-	-	-	-	-	-	-	-	-	-
MetSGLT2is	MetSUs	Ischemic stroke	PSM	JSPH	448	448	191.2	605.72	64	117	0.93	0.67-1.27	1.08	0.79-1.49	0.633	0.816175	1.55	-
MetSGLT2is	MetSUs	Ischemic stroke	PSM	FAHZU	215	757	14.96	1334.07	0	15	-	-	-	-	-	-	-	-
MetSGLT2is	MetSUs	Ischemic stroke	PSM	Pooled analysis	-	-	-	-	-	-	-	-	-	-	-	-	-	-
MetSGLT2is	MetSUs	Intracranial hemorrhagic stroke	PSM	JSPH	448	448	226.38	809.75	0	2	-	-	-	-	-	-	-	-
MetSGLT2is	MetSUs	Intracranial hemorrhagic stroke	PSM	FAHZU	215	757	14.96	1352.32	0	0	-	-	-	-	-	-	-	-
MetSGLT2is	MetSUs	Intracranial hemorrhagic stroke	PSM	Pooled analysis	-	-	-	-	-	-	-	-	-	-	-	-	-	-
MetSGLT2is	MetSUs	Heart failure	PSM	JSPH	448	448	212.87	767.87	30	31	1.3	0.78-2.18	0.77	0.46-1.28	0.319	0.585347	2.05	-
MetSGLT2is	MetSUs	Heart failure	PSM	FAHZU	215	757	14.96	1342.04	0	3	-	-	-	-	-	-	-	-
MetSGLT2is	MetSUs	Heart failure	PSM	Pooled analysis	-	-	-	-	-	-	-	-	-	-	-	-	-	-
MetSGLT2is	MetSUs	3-point MACE	PSM	JSPH	448	448	189.25	603.63	68	119	0.96	0.71-1.31	1.04	0.76-1.41	0.812	0.890195	1.53	-
MetSGLT2is	MetSUs	3-point MACE	PSM	FAHZU	215	757	14.96	1334.07	0	15	-	-	-	-	-	-	-	-
MetSGLT2is	MetSUs	3-point MACE	PSM	Pooled analysis	-	-	-	-	-	-	-	-	-	-	-	-	-	-
MetSGLT2is	MetSUs	4-point MACE	PSM	JSPH	448	448	179.9	580.21	89	136	1.04	0.79-1.37	0.96	0.73-1.27	0.775	0.890195	1.47	-
MetSGLT2is	MetSUs	4-point MACE	PSM	FAHZU	215	757	14.96	1323.79	0	18	-	-	-	-	-	-	-	-
MetSGLT2is	MetSUs	4-point MACE	PSM	Pooled analysis	-	-	-	-	-	-	-	-	-	-	-	-	-	-
MetSGLT2is	MetAcarbose	Acute myocardial infarction	PSM	JSPH	436	436	217.08	703.89	6	1	6.86	0.83-56.98	0.15	0.02-1.20	0.075	0.22592	20.62	-
MetSGLT2is	MetAcarbose	Acute myocardial infarction	PSM	FAHZU	210	514	16.36	862.29	0	3	-	-	-	-	-	-	-	-
MetSGLT2is	MetAcarbose	Acute myocardial infarction	PSM	Pooled analysis	-	-	-	-	-	-	-	-	-	-	-	-	-	-
MetSGLT2is	MetAcarbose	Sudden cardiac death	PSM	JSPH	436	436	220.16	704.89	0	0	-	-	-	-	-	-	-	-
MetSGLT2is	MetAcarbose	Sudden cardiac death	PSM	FAHZU	210	514	16.36	872.42	0	0	-	-	-	-	-	-	-	-
MetSGLT2is	MetAcarbose	Sudden cardiac death	PSM	Pooled analysis	-	-	-	-	-	-	-	-	-	-	-	-	-	-
MetSGLT2is	MetAcarbose	Ischemic stroke	PSM	JSPH	436	436	186.17	507.42	68	145	0.67	0.5-0.9	1.49	1.11-2.00	0.008	0.0458816	1.51	-
MetSGLT2is	MetAcarbose	Ischemic stroke	PSM	FAHZU	210	514	16.36	848.29	0	17	-	-	-	-	-	-	-	-
MetSGLT2is	MetAcarbose	Ischemic stroke	PSM	Pooled analysis	-	-	-	-	-	-	-	-	-	-	-	-	-	-
MetSGLT2is	MetAcarbose	Intracranial hemorrhagic stroke	PSM	JSPH	436	436	220.16	703.54	0	4	-	-	-	-	-	-	-	-
MetSGLT2is	MetAcarbose	Intracranial hemorrhagic stroke	PSM	FAHZU	210	514	16.36	872.42	0	0	-	-	-	-	-	-	-	-
MetSGLT2is	MetAcarbose	Intracranial hemorrhagic stroke	PSM	Pooled analysis	-	-	-	-	-	-	-	-	-	-	-	-	-	-
MetSGLT2is	MetAcarbose	Heart failure	PSM	JSPH	436	436	203.44	650.08	36	44	1.08	0.69-1.7	0.93	0.59-1.45	0.735	0.875864	1.88	-
MetSGLT2is	MetAcarbose	Heart failure	PSM	FAHZU	210	514	16.36	870.8	0	1	-	-	-	-	-	-	-	-
MetSGLT2is	MetAcarbose	Heart failure	PSM	Pooled analysis	-	-	-	-	-	-	-	-	-	-	-	-	-	-
MetSGLT2is	MetAcarbose	3-point MACE	PSM	JSPH	436	436	183.18	505.08	72	149	0.69	0.52-0.92	1.45	1.09-1.92	0.011	0.0549333	1.49	-
MetSGLT2is	MetAcarbose	3-point MACE	PSM	FAHZU	210	514	16.36	838.16	0	20	-	-	-	-	-	-	-	-
MetSGLT2is	MetAcarbose	3-point MACE	PSM	Pooled analysis	-	-	-	-	-	-	-	-	-	-	-	-	-	-
MetSGLT2is	MetAcarbose	4-point MACE	PSM	JSPH	436	436	172.63	460.83	98	180	0.75	0.58-0.97	1.33	1.03-1.72	0.026	0.108147	1.42	-
MetSGLT2is	MetAcarbose	4-point MACE	PSM	FAHZU	210	514	16.36	838.16	0	20	-	-	-	-	-	-	-	-
MetSGLT2is	MetAcarbose	4-point MACE	PSM	Pooled analysis	-	-	-	-	-	-	-	-	-	-	-	-	-	-
MetGLP-1 RAs	MetDPP4is	Acute myocardial infarction	PSM	JSPH	198	465	260.64	886.37	0	5	-	-	-	-	-	-	-	-
MetGLP-1 RAs	MetDPP4is	Acute myocardial infarction	PSM	FAHZU	166	543	139.13	496.99	0	0	-	-	-	-	-	-	-	-
MetGLP-1 RAs	MetDPP4is	Acute myocardial infarction	PSM	Pooled analysis	-	-	-	-	-	-	-	-	-	-	-	-	-	-
MetGLP-1 RAs	MetDPP4is	Sudden cardiac death	PSM	JSPH	198	465	260.64	899.2	0	0	-	-	-	-	-	-	-	-
MetGLP-1 RAs	MetDPP4is	Sudden cardiac death	PSM	FAHZU	166	543	139.13	496.99	0	0	-	-	-	-	-	-	-	-
MetGLP-1 RAs	MetDPP4is	Sudden cardiac death	PSM	Pooled analysis	-	-	-	-	-	-	-	-	-	-	-	-	-	-
MetGLP-1 RAs	MetDPP4is	Ischemic stroke	PSM	JSPH	198	465	234.04	731.56	21	84	0.67	0.42-1.08	1.49	0.93-2.38	0.103	0.288844	1.98	-
MetGLP-1 RAs	MetDPP4is	Ischemic stroke	PSM	FAHZU	166	543	139.12	492.39	1	7	0.4	0.05-3.26	2.5	0.31-20.00	0.391	0.656017	19.99	-
MetGLP-1 RAs	MetDPP4is	Ischemic stroke	PSM	Pooled analysis	-	-	-	-	-	-	0.65	0.41-1.04	1.54	0.96-2.44	0.075	0.142765	-	0.636006
MetGLP-1 RAs	MetDPP4is	Intracranial hemorrhagic stroke	PSM	JSPH	198	465	260.47	894.28	1	3	0.8	0.08-7.73	1.25	0.13-12.50	0.85	0.890195	25.41	-
MetGLP-1 RAs	MetDPP4is	Intracranial hemorrhagic stroke	PSM	FAHZU	166	543	139.13	496.99	0	0	-	-	-	-	-	-	-	-
MetGLP-1 RAs	MetDPP4is	Intracranial hemorrhagic stroke	PSM	Pooled analysis	-	-	-	-	-	-	-	-	-	-	-	-	-	-
MetGLP-1 RAs	MetDPP4is	Heart failure	PSM	JSPH	198	465	242.29	872.23	10	20	1.35	0.63-2.89	0.74	0.35-1.59	0.44	0.666333	2.96	-
MetGLP-1 RAs	MetDPP4is	Heart failure	PSM	FAHZU	166	543	139.13	496.99	0	0	-	-	-	-	-	-	-	-
MetGLP-1 RAs	MetDPP4is	Heart failure	PSM	Pooled analysis	-	-	-	-	-	-	-	-	-	-	-	-	-	-
MetGLP-1 RAs	MetDPP4is	3-point MACE	PSM	JSPH	198	465	233.88	720.19	22	90	0.65	0.41-1.04	1.54	0.96-2.44	0.075	0.22592	1.95	-
MetGLP-1 RAs	MetDPP4is	3-point MACE	PSM	FAHZU	166	543	139.12	492.39	1	7	0.4	0.05-3.26	2.5	0.31-20.00	0.391	0.656017	19.99	-
MetGLP-1 RAs	MetDPP4is	3-point MACE	PSM	Pooled analysis	-	-	-	-	-	-	0.64	0.41-1.01	1.56	0.99-2.44	0.054	0.109891	-	0.652922
MetGLP-1 RAs	MetDPP4is	4-point MACE	PSM	JSPH	198	465	215.54	703.25	31	102	0.83	0.55-1.24	1.2	0.81-1.82	0.365	0.639095	1.78	-
MetGLP-1 RAs	MetDPP4is	4-point MACE	PSM	FAHZU	166	543	139.12	492.39	1	7	0.4	0.05-3.26	2.5	0.31-20.00	0.391	0.656017	19.99	-
MetGLP-1 RAs	MetDPP4is	4-point MACE	PSM	Pooled analysis	-	-	-	-	-	-	0.81	0.54-1.2	1.23	0.83-1.85	0.293	0.418009	-	0.502032
MetGLP-1 RAs	MetInsulin	Acute myocardial infarction	PSM	JSPH	180	365	224.94	463.77	0	4	-	-	-	-	-	-	-	-
MetGLP-1 RAs	MetInsulin	Acute myocardial infarction	PSM	FAHZU	163	465	138.46	750.43	0	2	-	-	-	-	-	-	-	-
MetGLP-1 RAs	MetInsulin	Acute myocardial infarction	PSM	Pooled analysis	-	-	-	-	-	-	-	-	-	-	-	-	-	-
MetGLP-1 RAs	MetInsulin	Sudden cardiac death	PSM	JSPH	180	365	224.94	470.93	0	0	-	-	-	-	-	-	-	-
MetGLP-1 RAs	MetInsulin	Sudden cardiac death	PSM	FAHZU	163	465	138.46	750.5	0	0	-	-	-	-	-	-	-	-
MetGLP-1 RAs	MetInsulin	Sudden cardiac death	PSM	Pooled analysis	-	-	-	-	-	-	-	-	-	-	-	-	-	-
MetGLP-1 RAs	MetInsulin	Ischemic stroke	PSM	JSPH	180	365	198.35	383.2	21	81	0.53	0.33-0.85	1.89	1.18-3.03	0.009	0.0464887	1.99	-
MetGLP-1 RAs	MetInsulin	Ischemic stroke	PSM	FAHZU	163	465	138.46	721.44	1	14	0.23	0.03-1.74	4.35	0.57-33.33	0.154	0.618951	18.17	-
MetGLP-1 RAs	MetInsulin	Ischemic stroke	PSM	Pooled analysis	-	-	-	-	-	-	0.5	0.32-0.8	2	1.25-3.12	0.004	0.0150929	-	0.432786
MetGLP-1 RAs	MetInsulin	Intracranial hemorrhagic stroke	PSM	JSPH	180	365	224.78	465.86	1	7	0.31	0.04-2.57	3.23	0.39-25.00	0.28	0.563437	19.99	-
MetGLP-1 RAs	MetInsulin	Intracranial hemorrhagic stroke	PSM	FAHZU	163	465	138.46	750.5	0	0	-	-	-	-	-	-	-	-
MetGLP-1 RAs	MetInsulin	Intracranial hemorrhagic stroke	PSM	Pooled analysis	-	-	-	-	-	-	-	-	-	-	-	-	-	-
MetGLP-1 RAs	MetInsulin	Heart failure	PSM	JSPH	180	365	216.27	434.1	7	35	0.42	0.19-0.94	2.38	1.06-5.26	0.035	0.139079	3.19	-
MetGLP-1 RAs	MetInsulin	Heart failure	PSM	FAHZU	163	465	138.46	750.43	0	1	-	-	-	-	-	-	-	-
MetGLP-1 RAs	MetInsulin	Heart failure	PSM	Pooled analysis	-	-	-	-	-	-	-	-	-	-	-	-	-	-
MetGLP-1 RAs	MetInsulin	3-point MACE	PSM	JSPH	180	365	198.18	373.07	22	87	0.51	0.32-0.81	1.96	1.23-3.12	0.005	0.0301766	1.95	-
MetGLP-1 RAs	MetInsulin	3-point MACE	PSM	FAHZU	163	465	138.46	721.37	1	16	0.2	0.03-1.51	5	0.66-33.33	0.118	0.618951	17.95	-
MetGLP-1 RAs	MetInsulin	3-point MACE	PSM	Pooled analysis	-	-	-	-	-	-	0.48	0.31-0.76	2.08	1.32-3.23	0.002	0.00865652	-	0.377867
MetGLP-1 RAs	MetInsulin	4-point MACE	PSM	JSPH	180	365	189.52	343.66	28	111	0.51	0.33-0.77	1.96	1.30-3.03	0.001	0.0162874	1.81	-
MetGLP-1 RAs	MetInsulin	4-point MACE	PSM	FAHZU	163	465	138.46	721.37	1	16	0.2	0.03-1.51	5	0.66-33.33	0.118	0.618951	17.95	-
MetGLP-1 RAs	MetInsulin	4-point MACE	PSM	Pooled analysis	-	-	-	-	-	-	0.49	0.32-0.73	2.04	1.37-3.12	<0.001	0.00436437	-	0.376397
MetGLP-1 RAs	MetSUs	Acute myocardial infarction	PSM	JSPH	185	292	245.32	492.23	0	1	-	-	-	-	-	-	-	-
MetGLP-1 RAs	MetSUs	Acute myocardial infarction	PSM	FAHZU	170	535	143.28	1023.64	0	3	-	-	-	-	-	-	-	-
MetGLP-1 RAs	MetSUs	Acute myocardial infarction	PSM	Pooled analysis	-	-	-	-	-	-	-	-	-	-	-	-	-	-
MetGLP-1 RAs	MetSUs	Sudden cardiac death	PSM	JSPH	185	292	245.32	492.51	0	0	-	-	-	-	-	-	-	-
MetGLP-1 RAs	MetSUs	Sudden cardiac death	PSM	FAHZU	170	535	143.28	1024.31	0	0	-	-	-	-	-	-	-	-
MetGLP-1 RAs	MetSUs	Sudden cardiac death	PSM	Pooled analysis	-	-	-	-	-	-	-	-	-	-	-	-	-	-
MetGLP-1 RAs	MetSUs	Ischemic stroke	PSM	JSPH	185	292	218.97	411.51	19	44	0.76	0.44-1.3	1.32	0.77-2.27	0.317	0.585347	2.16	-
MetGLP-1 RAs	MetSUs	Ischemic stroke	PSM	FAHZU	170	535	143.28	1014.41	1	8	0.37	0.05-2.98	2.7	0.34-20.00	0.352	0.656017	19.52	-
MetGLP-1 RAs	MetSUs	Ischemic stroke	PSM	Pooled analysis	-	-	-	-	-	-	0.73	0.43-1.22	1.37	0.82-2.33	0.23	0.353639	-	0.515155
MetGLP-1 RAs	MetSUs	Intracranial hemorrhagic stroke	PSM	JSPH	185	292	245.32	492.51	0	0	-	-	-	-	-	-	-	-
MetGLP-1 RAs	MetSUs	Intracranial hemorrhagic stroke	PSM	FAHZU	170	535	143.28	1024.31	0	0	-	-	-	-	-	-	-	-
MetGLP-1 RAs	MetSUs	Intracranial hemorrhagic stroke	PSM	Pooled analysis	-	-	-	-	-	-	-	-	-	-	-	-	-	-
MetGLP-1 RAs	MetSUs	Heart failure	PSM	JSPH	185	292	229.43	469.69	8	17	0.8	0.34-1.85	1.25	0.54-2.94	0.601	0.799894	3.32	-
MetGLP-1 RAs	MetSUs	Heart failure	PSM	FAHZU	170	535	143.28	1021.18	0	2	-	-	-	-	-	-	-	-
MetGLP-1 RAs	MetSUs	Heart failure	PSM	Pooled analysis	-	-	-	-	-	-	-	-	-	-	-	-	-	-
MetGLP-1 RAs	MetSUs	3-point MACE	PSM	JSPH	185	292	218.97	411.23	19	45	0.74	0.43-1.27	1.35	0.79-2.33	0.274	0.563437	2.15	-
MetGLP-1 RAs	MetSUs	3-point MACE	PSM	FAHZU	170	535	143.28	1013.74	1	11	0.27	0.04-2.1	3.7	0.48-25.00	0.212	0.618951	18.66	-
MetGLP-1 RAs	MetSUs	3-point MACE	PSM	Pooled analysis	-	-	-	-	-	-	0.69	0.41-1.17	1.45	0.85-2.44	0.169	0.283151	-	0.351906
MetGLP-1 RAs	MetSUs	4-point MACE	PSM	JSPH	185	292	203.09	398.55	27	58	0.82	0.52-1.3	1.22	0.77-1.92	0.395	0.65434	1.92	-
MetGLP-1 RAs	MetSUs	4-point MACE	PSM	FAHZU	170	535	143.28	1010.61	1	13	0.25	0.03-1.9	4	0.53-33.33	0.18	0.618951	18.31	-
MetGLP-1 RAs	MetSUs	4-point MACE	PSM	Pooled analysis	-	-	-	-	-	-	0.77	0.5-1.21	1.3	0.83-2.00	0.262	0.382238	-	0.261598
MetGLP-1 RAs	MetAcarbose	Acute myocardial infarction	PSM	JSPH	171	274	236.14	475.22	0	1	-	-	-	-	-	-	-	-
MetGLP-1 RAs	MetAcarbose	Acute myocardial infarction	PSM	FAHZU	150	442	121.01	790.59	0	4	-	-	-	-	-	-	-	-
MetGLP-1 RAs	MetAcarbose	Acute myocardial infarction	PSM	Pooled analysis	-	-	-	-	-	-	-	-	-	-	-	-	-	-
MetGLP-1 RAs	MetAcarbose	Sudden cardiac death	PSM	JSPH	171	274	236.14	478.43	0	0	-	-	-	-	-	-	-	-
MetGLP-1 RAs	MetAcarbose	Sudden cardiac death	PSM	FAHZU	150	442	121.01	794.82	0	0	-	-	-	-	-	-	-	-
MetGLP-1 RAs	MetAcarbose	Sudden cardiac death	PSM	Pooled analysis	-	-	-	-	-	-	-	-	-	-	-	-	-	-
MetGLP-1 RAs	MetAcarbose	Ischemic stroke	PSM	JSPH	171	274	209.56	378.48	20	69	0.52	0.31-0.85	1.92	1.18-3.23	0.01	0.0511434	2.04	-
MetGLP-1 RAs	MetAcarbose	Ischemic stroke	PSM	FAHZU	150	442	121.01	762.21	1	12	0.28	0.04-2.14	3.57	0.47-25.00	0.218	0.618951	18.47	-
MetGLP-1 RAs	MetAcarbose	Ischemic stroke	PSM	Pooled analysis	-	-	-	-	-	-	0.5	0.31-0.81	2	1.23-3.23	0.005	0.0175013	-	0.556658
MetGLP-1 RAs	MetAcarbose	Intracranial hemorrhagic stroke	PSM	JSPH	171	274	235.98	477.08	1	4	0.55	0.06-5.25	1.82	0.19-16.67	0.601	0.799894	22.93	-
MetGLP-1 RAs	MetAcarbose	Intracranial hemorrhagic stroke	PSM	FAHZU	150	442	121.01	794.82	0	0	-	-	-	-	-	-	-	-
MetGLP-1 RAs	MetAcarbose	Intracranial hemorrhagic stroke	PSM	Pooled analysis	-	-	-	-	-	-	-	-	-	-	-	-	-	-
MetGLP-1 RAs	MetAcarbose	Heart failure	PSM	JSPH	171	274	220.26	450.78	8	19	0.72	0.31-1.64	1.39	0.61-3.23	0.431	0.665435	3.26	-
MetGLP-1 RAs	MetAcarbose	Heart failure	PSM	FAHZU	150	442	121.01	794.82	0	0	-	-	-	-	-	-	-	-
MetGLP-1 RAs	MetAcarbose	Heart failure	PSM	Pooled analysis	-	-	-	-	-	-	-	-	-	-	-	-	-	-
MetGLP-1 RAs	MetAcarbose	3-point MACE	PSM	JSPH	171	274	209.4	373.91	21	74	0.49	0.3-0.8	2.04	1.25-3.33	0.004	0.0301766	2	-
MetGLP-1 RAs	MetAcarbose	3-point MACE	PSM	FAHZU	150	442	121.01	757.99	1	16	0.21	0.03-1.57	4.76	0.64-33.33	0.127	0.618951	17.95	-
MetGLP-1 RAs	MetAcarbose	3-point MACE	PSM	Pooled analysis	-	-	-	-	-	-	0.47	0.29-0.75	2.13	1.33-3.45	0.002	0.00865652	-	0.414768
MetGLP-1 RAs	MetAcarbose	4-point MACE	PSM	JSPH	171	274	193.51	351.89	29	90	0.55	0.36-0.83	1.82	1.20-2.78	0.005	0.0301766	1.82	-
MetGLP-1 RAs	MetAcarbose	4-point MACE	PSM	FAHZU	150	442	121.01	757.99	1	16	0.21	0.03-1.57	4.76	0.64-33.33	0.127	0.618951	17.95	-
MetGLP-1 RAs	MetAcarbose	4-point MACE	PSM	Pooled analysis	-	-	-	-	-	-	0.52	0.35-0.79	1.92	1.27-2.86	0.002	0.00890008	-	0.357721
MetGLP-1 RAs	MetSGLT2is	Acute myocardial infarction	PSM	JSPH	213	332	276.48	183.4	0	4	-	-	-	-	-	-	-	-
MetGLP-1 RAs	MetSGLT2is	Acute myocardial infarction	PSM	FAHZU	123	123	94.74	8.2	0	0	-	-	-	-	-	-	-	-
MetGLP-1 RAs	MetSGLT2is	Acute myocardial infarction	PSM	Pooled analysis	-	-	-	-	-	-	-	-	-	-	-	-	-	-
MetGLP-1 RAs	MetSGLT2is	Sudden cardiac death	PSM	JSPH	213	332	276.48	184.59	0	0	-	-	-	-	-	-	-	-
MetGLP-1 RAs	MetSGLT2is	Sudden cardiac death	PSM	FAHZU	123	123	94.74	8.2	0	0	-	-	-	-	-	-	-	-
MetGLP-1 RAs	MetSGLT2is	Sudden cardiac death	PSM	Pooled analysis	-	-	-	-	-	-	-	-	-	-	-	-	-	-
MetGLP-1 RAs	MetSGLT2is	Ischemic stroke	PSM	JSPH	213	332	249.89	169.39	21	28	0.94	0.53-1.68	1.06	0.60-1.89	0.837	0.890195	2.25	-
MetGLP-1 RAs	MetSGLT2is	Ischemic stroke	PSM	FAHZU	123	123	94.74	8.2	1	0	-	-	-	-	-	-	-	-
MetGLP-1 RAs	MetSGLT2is	Ischemic stroke	PSM	Pooled analysis	-	-	-	-	-	-	-	-	-	-	-	-	-	-
MetGLP-1 RAs	MetSGLT2is	Intracranial hemorrhagic stroke	PSM	JSPH	213	332	276.32	184.59	1	0	-	-	-	-	-	-	-	-
MetGLP-1 RAs	MetSGLT2is	Intracranial hemorrhagic stroke	PSM	FAHZU	123	123	94.74	8.2	0	0	-	-	-	-	-	-	-	-
MetGLP-1 RAs	MetSGLT2is	Intracranial hemorrhagic stroke	PSM	Pooled analysis	-	-	-	-	-	-	-	-	-	-	-	-	-	-
MetGLP-1 RAs	MetSGLT2is	Heart failure	PSM	JSPH	213	332	258.14	171.86	10	23	0.61	0.29-1.28	1.64	0.78-3.45	0.191	0.456306	2.89	-
MetGLP-1 RAs	MetSGLT2is	Heart failure	PSM	FAHZU	123	123	94.74	8.2	0	0	-	-	-	-	-	-	-	-
MetGLP-1 RAs	MetSGLT2is	Heart failure	PSM	Pooled analysis	-	-	-	-	-	-	-	-	-	-	-	-	-	-
MetGLP-1 RAs	MetSGLT2is	3-point MACE	PSM	JSPH	213	332	249.73	168.26	22	31	0.9	0.51-1.57	1.11	0.64-1.96	0.704	0.857238	2.18	-
MetGLP-1 RAs	MetSGLT2is	3-point MACE	PSM	FAHZU	123	123	94.74	8.2	1	0	-	-	-	-	-	-	-	-
MetGLP-1 RAs	MetSGLT2is	3-point MACE	PSM	Pooled analysis	-	-	-	-	-	-	-	-	-	-	-	-	-	-
MetGLP-1 RAs	MetSGLT2is	4-point MACE	PSM	JSPH	213	332	231.39	157.03	31	52	0.78	0.5-1.23	1.28	0.81-2.00	0.282	0.563437	1.89	-
MetGLP-1 RAs	MetSGLT2is	4-point MACE	PSM	FAHZU	123	123	94.74	8.2	1	0	-	-	-	-	-	-	-	-
MetGLP-1 RAs	MetSGLT2is	4-point MACE	PSM	Pooled analysis	-	-	-	-	-	-	-	-	-	-	-	-	-	-
MetGlinides	MetDPP4is	Acute myocardial infarction	PSM	JSPH	184	587	265.99	1131.62	2	2	3.78	0.53-27.06	0.26	0.04-1.89	0.185	0.456306	16.47	-
MetGlinides	MetDPP4is	Acute myocardial infarction	PSM	FAHZU	489	879	1061.15	802.22	4	0	-	-	-	-	-	-	-	-
MetGlinides	MetDPP4is	Acute myocardial infarction	PSM	Pooled analysis	-	-	-	-	-	-	-	-	-	-	-	-	-	-
MetGlinides	MetDPP4is	Sudden cardiac death	PSM	JSPH	184	587	269.12	1136.62	0	0	-	-	-	-	-	-	-	-
MetGlinides	MetDPP4is	Sudden cardiac death	PSM	FAHZU	489	879	1062.6	802.22	0	0	-	-	-	-	-	-	-	-
MetGlinides	MetDPP4is	Sudden cardiac death	PSM	Pooled analysis	-	-	-	-	-	-	-	-	-	-	-	-	-	-
MetGlinides	MetDPP4is	Ischemic stroke	PSM	JSPH	184	587	211.55	869.49	32	129	0.92	0.62-1.35	1.09	0.74-1.61	0.663	0.816175	1.74	-
MetGlinides	MetDPP4is	Ischemic stroke	PSM	FAHZU	489	879	1038.89	792.74	8	16	0.73	0.31-1.76	1.37	0.57-3.23	0.488	0.746011	3.36	-
MetGlinides	MetDPP4is	Ischemic stroke	PSM	Pooled analysis	-	-	-	-	-	-	0.88	0.62-1.26	1.14	0.79-1.61	0.497	0.616148	-	0.647073
MetGlinides	MetDPP4is	Intracranial hemorrhagic stroke	PSM	JSPH	184	587	269.12	1128.51	0	2	-	-	-	-	-	-	-	-
MetGlinides	MetDPP4is	Intracranial hemorrhagic stroke	PSM	FAHZU	489	879	1062.6	802.22	0	0	-	-	-	-	-	-	-	-
MetGlinides	MetDPP4is	Intracranial hemorrhagic stroke	PSM	Pooled analysis	-	-	-	-	-	-	-	-	-	-	-	-	-	-
MetGlinides	MetDPP4is	Heart failure	PSM	JSPH	184	587	261.22	1086.3	9	28	1.18	0.56-2.51	0.85	0.40-1.79	0.662	0.816175	2.93	-
MetGlinides	MetDPP4is	Heart failure	PSM	FAHZU	489	879	1062.6	801.17	0	1	-	-	-	-	-	-	-	-
MetGlinides	MetDPP4is	Heart failure	PSM	Pooled analysis	-	-	-	-	-	-	-	-	-	-	-	-	-	-
MetGlinides	MetDPP4is	3-point MACE	PSM	JSPH	184	587	208.42	856.37	34	133	0.95	0.65-1.39	1.05	0.72-1.54	0.789	0.890195	1.71	-
MetGlinides	MetDPP4is	3-point MACE	PSM	FAHZU	489	879	1037.44	792.74	12	16	1.16	0.54-2.49	0.86	0.40-1.85	0.706	0.820734	2.92	-
MetGlinides	MetDPP4is	3-point MACE	PSM	Pooled analysis	-	-	-	-	-	-	0.99	0.7-1.39	1.01	0.72-1.43	0.942	0.958727	-	0.647483
MetGlinides	MetDPP4is	4-point MACE	PSM	JSPH	184	587	203.98	830.95	41	146	1.03	0.73-1.46	0.97	0.68-1.37	0.848	0.890195	1.64	-
MetGlinides	MetDPP4is	4-point MACE	PSM	FAHZU	489	879	1037.44	791.79	12	16	1.16	0.54-2.5	0.86	0.40-1.85	0.699	0.820734	2.92	-
MetGlinides	MetDPP4is	4-point MACE	PSM	Pooled analysis	-	-	-	-	-	-	1.06	0.77-1.45	0.94	0.69-1.30	0.738	0.824848	-	0.784831
MetGlinides	MetInsulin	Acute myocardial infarction	PSM	JSPH	185	541	265.71	726.48	2	6	1.01	0.2-5	0.99	0.20-5.00	0.992	0.991852	9.85	-
MetGlinides	MetInsulin	Acute myocardial infarction	PSM	FAHZU	521	932	1136.37	1409.38	7	7	1.82	0.64-5.21	0.55	0.19-1.56	0.261	0.620968	4.47	-
MetGlinides	MetInsulin	Acute myocardial infarction	PSM	Pooled analysis	-	-	-	-	-	-	1.53	0.63-3.67	0.65	0.27-1.59	0.345	0.479299	-	0.543821
MetGlinides	MetInsulin	Sudden cardiac death	PSM	JSPH	185	541	268.84	731.82	0	1	-	-	-	-	-	-	-	-
MetGlinides	MetInsulin	Sudden cardiac death	PSM	FAHZU	521	932	1139.79	1414.15	0	0	-	-	-	-	-	-	-	-
MetGlinides	MetInsulin	Sudden cardiac death	PSM	Pooled analysis	-	-	-	-	-	-	-	-	-	-	-	-	-	-
MetGlinides	MetInsulin	Ischemic stroke	PSM	JSPH	185	541	198.36	530.68	35	166	0.59	0.41-0.85	1.69	1.18-2.44	0.004	0.0301766	1.68	-
MetGlinides	MetInsulin	Ischemic stroke	PSM	FAHZU	521	932	1100.54	1368.25	15	38	0.7	0.39-1.28	1.43	0.78-2.56	0.25	0.619931	2.35	-
MetGlinides	MetInsulin	Ischemic stroke	PSM	Pooled analysis	-	-	-	-	-	-	0.62	0.45-0.84	1.61	1.19-2.22	0.002	0.00964484	-	0.616738
MetGlinides	MetInsulin	Intracranial hemorrhagic stroke	PSM	JSPH	185	541	258.95	730.05	3	7	1.27	0.33-4.92	0.79	0.20-3.03	0.727	0.875246	6.91	-
MetGlinides	MetInsulin	Intracranial hemorrhagic stroke	PSM	FAHZU	521	932	1139.79	1414.15	0	0	-	-	-	-	-	-	-	-
MetGlinides	MetInsulin	Intracranial hemorrhagic stroke	PSM	Pooled analysis	-	-	-	-	-	-	-	-	-	-	-	-	-	-
MetGlinides	MetInsulin	Heart failure	PSM	JSPH	185	541	255.65	666.99	12	64	0.54	0.29-1	1.85	1.00-3.45	0.052	0.193385	2.41	-
MetGlinides	MetInsulin	Heart failure	PSM	FAHZU	521	932	1131.91	1413.33	2	6	0.48	0.09-2.44	2.08	0.41-11.11	0.374	0.656017	9.85	-
MetGlinides	MetInsulin	Heart failure	PSM	Pooled analysis	-	-	-	-	-	-	0.53	0.3-0.95	1.89	1.05-3.33	0.033	0.0749406	-	0.883788
MetGlinides	MetInsulin	3-point MACE	PSM	JSPH	185	541	193.48	523.58	38	174	0.62	0.43-0.88	1.61	1.14-2.33	0.007	0.0435202	1.65	-
MetGlinides	MetInsulin	3-point MACE	PSM	FAHZU	521	932	1097.12	1363.49	22	43	0.92	0.55-1.54	1.09	0.65-1.82	0.748	0.852832	2.08	-
MetGlinides	MetInsulin	3-point MACE	PSM	Pooled analysis	-	-	-	-	-	-	0.7	0.52-0.94	1.43	1.06-1.92	0.016	0.0380371	-	0.210961
MetGlinides	MetInsulin	4-point MACE	PSM	JSPH	185	541	188.84	480.18	47	209	0.63	0.46-0.86	1.59	1.16-2.17	0.004	0.0301766	1.57	-
MetGlinides	MetInsulin	4-point MACE	PSM	FAHZU	521	932	1090.37	1363.48	23	47	0.88	0.53-1.45	1.14	0.69-1.89	0.616	0.781484	2.04	-
MetGlinides	MetInsulin	4-point MACE	PSM	Pooled analysis	-	-	-	-	-	-	0.69	0.53-0.9	1.45	1.11-1.89	0.007	0.0201868	-	0.259476
MetGlinides	MetSUs	Acute myocardial infarction	PSM	JSPH	174	429	261.31	823.87	2	2	2.54	0.36-18.04	0.39	0.06-2.78	0.351	0.623893	16.47	-
MetGlinides	MetSUs	Acute myocardial infarction	PSM	FAHZU	513	938	1114.96	1823.74	7	6	2.12	0.71-6.29	0.47	0.16-1.41	0.178	0.618951	4.75	-
MetGlinides	MetSUs	Acute myocardial infarction	PSM	Pooled analysis	-	-	-	-	-	-	2.21	0.85-5.73	0.45	0.17-1.18	0.103	0.189568	-	0.872446
MetGlinides	MetSUs	Sudden cardiac death	PSM	JSPH	174	429	264.44	825.96	0	0	-	-	-	-	-	-	-	-
MetGlinides	MetSUs	Sudden cardiac death	PSM	FAHZU	513	938	1118.38	1826.72	0	0	-	-	-	-	-	-	-	-
MetGlinides	MetSUs	Sudden cardiac death	PSM	Pooled analysis	-	-	-	-	-	-	-	-	-	-	-	-	-	-
MetGlinides	MetSUs	Ischemic stroke	PSM	JSPH	174	429	199.34	595.62	33	122	0.76	0.51-1.11	1.32	0.90-1.96	0.156	0.396615	1.73	-
MetGlinides	MetSUs	Ischemic stroke	PSM	FAHZU	513	938	1079.28	1792.87	14	29	0.87	0.46-1.64	1.15	0.61-2.17	0.656	0.813195	2.49	-
MetGlinides	MetSUs	Ischemic stroke	PSM	Pooled analysis	-	-	-	-	-	-	0.78	0.56-1.09	1.28	0.92-1.79	0.148	0.256317	-	0.72485
MetGlinides	MetSUs	Intracranial hemorrhagic stroke	PSM	JSPH	174	429	254.55	819.76	3	5	1.58	0.38-6.63	0.63	0.15-2.63	0.532	0.763592	7.74	-
MetGlinides	MetSUs	Intracranial hemorrhagic stroke	PSM	FAHZU	513	938	1118.38	1826.72	0	0	-	-	-	-	-	-	-	-
MetGlinides	MetSUs	Intracranial hemorrhagic stroke	PSM	Pooled analysis	-	-	-	-	-	-	-	-	-	-	-	-	-	-
MetGlinides	MetSUs	Heart failure	PSM	JSPH	174	429	251.25	782.53	12	31	1.02	0.52-1.99	0.98	0.50-1.92	0.954	0.979833	2.59	-
MetGlinides	MetSUs	Heart failure	PSM	FAHZU	513	938	1110.5	1809.97	2	5	0.63	0.12-3.3	1.59	0.30-8.33	0.581	0.775072	10.42	-
MetGlinides	MetSUs	Heart failure	PSM	Pooled analysis	-	-	-	-	-	-	0.95	0.51-1.77	1.05	0.56-1.96	0.88	0.928514	-	0.593521
MetGlinides	MetSUs	3-point MACE	PSM	JSPH	174	429	194.46	590.33	36	127	0.8	0.55-1.16	1.25	0.86-1.82	0.239	0.519594	1.7	-
MetGlinides	MetSUs	3-point MACE	PSM	FAHZU	513	938	1075.85	1789.9	21	35	1.08	0.63-1.86	0.93	0.54-1.59	0.778	0.86966	2.17	-
MetGlinides	MetSUs	3-point MACE	PSM	Pooled analysis	-	-	-	-	-	-	0.88	0.65-1.2	1.14	0.83-1.54	0.416	0.551433	-	0.369062
MetGlinides	MetSUs	4-point MACE	PSM	JSPH	174	429	189.82	569.56	45	143	0.87	0.62-1.21	1.15	0.83-1.61	0.408	0.65434	1.61	-
MetGlinides	MetSUs	4-point MACE	PSM	FAHZU	513	938	1069.11	1773.16	22	40	0.98	0.58-1.65	1.02	0.61-1.72	0.935	0.942721	2.1	-
MetGlinides	MetSUs	4-point MACE	PSM	Pooled analysis	-	-	-	-	-	-	0.9	0.68-1.19	1.11	0.84-1.47	0.459	0.585429	-	0.70456
MetGlinides	MetAcarbose	Acute myocardial infarction	PSM	JSPH	182	437	250.39	729.54	2	1	4.95	0.45-54.61	0.2	0.02-2.22	0.191	0.456306	30.91	-
MetGlinides	MetAcarbose	Acute myocardial infarction	PSM	FAHZU	504	504	1107.2	846.56	5	3	1.64	0.39-6.87	0.61	0.15-2.56	0.497	0.746011	7.74	-
MetGlinides	MetAcarbose	Acute myocardial infarction	PSM	Pooled analysis	-	-	-	-	-	-	2.19	0.64-7.5	0.46	0.13-1.56	0.211	0.333419	-	0.438805
MetGlinides	MetAcarbose	Sudden cardiac death	PSM	JSPH	182	437	253.52	732.75	0	0	-	-	-	-	-	-	-	-
MetGlinides	MetAcarbose	Sudden cardiac death	PSM	FAHZU	504	504	1110.49	852.95	0	0	-	-	-	-	-	-	-	-
MetGlinides	MetAcarbose	Sudden cardiac death	PSM	Pooled analysis	-	-	-	-	-	-	-	-	-	-	-	-	-	-
MetGlinides	MetAcarbose	Ischemic stroke	PSM	JSPH	182	437	194.94	519.68	32	152	0.51	0.35-0.75	1.96	1.33-2.86	<0.001	0.0089848	1.72	-
MetGlinides	MetAcarbose	Ischemic stroke	PSM	FAHZU	504	504	1073.72	813.14	14	24	0.57	0.3-1.1	1.75	0.91-3.33	0.096	0.618951	2.57	-
MetGlinides	MetAcarbose	Ischemic stroke	PSM	Pooled analysis	-	-	-	-	-	-	0.53	0.38-0.73	1.89	1.37-2.63	<0.001	0.00172454	-	0.789213
MetGlinides	MetAcarbose	Intracranial hemorrhagic stroke	PSM	JSPH	182	437	248.35	722.2	2	5	0.97	0.19-5.01	1.03	0.20-5.26	0.974	0.982626	10.42	-
MetGlinides	MetAcarbose	Intracranial hemorrhagic stroke	PSM	FAHZU	504	504	1110.49	852.95	0	0	-	-	-	-	-	-	-	-
MetGlinides	MetAcarbose	Intracranial hemorrhagic stroke	PSM	Pooled analysis	-	-	-	-	-	-	-	-	-	-	-	-	-	-
MetGlinides	MetAcarbose	Heart failure	PSM	JSPH	182	437	240.33	681.64	12	36	0.84	0.44-1.61	1.19	0.62-2.27	0.598	0.799894	2.54	-
MetGlinides	MetAcarbose	Heart failure	PSM	FAHZU	504	504	1102.61	851.27	2	2	0.82	0.11-5.95	1.22	0.17-9.09	0.847	0.911202	16.47	-
MetGlinides	MetAcarbose	Heart failure	PSM	Pooled analysis	-	-	-	-	-	-	0.84	0.45-1.56	1.19	0.64-2.22	0.575	0.682876	-	0.985949
MetGlinides	MetAcarbose	3-point MACE	PSM	JSPH	182	437	191.59	513.69	35	154	0.56	0.39-0.81	1.79	1.23-2.56	0.002	0.0205971	1.69	-
MetGlinides	MetAcarbose	3-point MACE	PSM	FAHZU	504	504	1070.43	806.75	19	27	0.69	0.38-1.24	1.45	0.81-2.63	0.217	0.618951	2.31	-
MetGlinides	MetAcarbose	3-point MACE	PSM	Pooled analysis	-	-	-	-	-	-	0.59	0.43-0.81	1.69	1.23-2.33	<0.001	0.00620995	-	0.545139
MetGlinides	MetAcarbose	4-point MACE	PSM	JSPH	182	437	186.95	482.65	44	175	0.61	0.44-0.84	1.64	1.19-2.27	0.003	0.0301766	1.6	-
MetGlinides	MetAcarbose	4-point MACE	PSM	FAHZU	504	504	1063.68	806.7	20	28	0.7	0.4-1.25	1.43	0.80-2.50	0.228	0.618951	2.27	-
MetGlinides	MetAcarbose	4-point MACE	PSM	Pooled analysis	-	-	-	-	-	-	0.63	0.47-0.84	1.59	1.19-2.13	0.002	0.00865652	-	0.663601
MetGlinides	MetSGLT2is	Acute myocardial infarction	PSM	JSPH	168	367	216.49	195.94	2	2	1.99	0.28-14.14	0.5	0.07-3.57	0.491	0.732649	16.47	-
MetGlinides	MetSGLT2is	Acute myocardial infarction	PSM	FAHZU	326	201	733.8	15.38	2	0	-	-	-	-	-	-	-	-
MetGlinides	MetSGLT2is	Acute myocardial infarction	PSM	Pooled analysis	-	-	-	-	-	-	-	-	-	-	-	-	-	-
MetGlinides	MetSGLT2is	Sudden cardiac death	PSM	JSPH	168	367	219.61	197.79	0	0	-	-	-	-	-	-	-	-
MetGlinides	MetSGLT2is	Sudden cardiac death	PSM	FAHZU	326	201	735.18	15.38	0	0	-	-	-	-	-	-	-	-
MetGlinides	MetSGLT2is	Sudden cardiac death	PSM	Pooled analysis	-	-	-	-	-	-	-	-	-	-	-	-	-	-
MetGlinides	MetSGLT2is	Ischemic stroke	PSM	JSPH	168	367	169.84	168.6	27	52	0.9	0.56-1.44	1.11	0.69-1.79	0.657	0.816175	1.94	-
MetGlinides	MetSGLT2is	Ischemic stroke	PSM	FAHZU	326	201	718.59	15.38	4	0	-	-	-	-	-	-	-	-
MetGlinides	MetSGLT2is	Ischemic stroke	PSM	Pooled analysis	-	-	-	-	-	-	-	-	-	-	-	-	-	-
MetGlinides	MetSGLT2is	Intracranial hemorrhagic stroke	PSM	JSPH	168	367	219.61	197.79	0	0	-	-	-	-	-	-	-	-
MetGlinides	MetSGLT2is	Intracranial hemorrhagic stroke	PSM	FAHZU	326	201	735.18	15.38	0	0	-	-	-	-	-	-	-	-
MetGlinides	MetSGLT2is	Intracranial hemorrhagic stroke	PSM	Pooled analysis	-	-	-	-	-	-	-	-	-	-	-	-	-	-
MetGlinides	MetSGLT2is	Heart failure	PSM	JSPH	168	367	213.64	185.28	7	28	0.49	0.21-1.11	2.04	0.90-4.76	0.088	0.253123	3.27	-
MetGlinides	MetSGLT2is	Heart failure	PSM	FAHZU	326	201	728.44	15.38	1	0	-	-	-	-	-	-	-	-
MetGlinides	MetSGLT2is	Heart failure	PSM	Pooled analysis	-	-	-	-	-	-	-	-	-	-	-	-	-	-
MetGlinides	MetSGLT2is	3-point MACE	PSM	JSPH	168	367	166.71	166.76	29	54	0.94	0.6-1.48	1.06	0.68-1.67	0.786	0.890195	1.91	-
MetGlinides	MetSGLT2is	3-point MACE	PSM	FAHZU	326	201	717.21	15.38	6	0	-	-	-	-	-	-	-	-
MetGlinides	MetSGLT2is	3-point MACE	PSM	Pooled analysis	-	-	-	-	-	-	-	-	-	-	-	-	-	-
MetGlinides	MetSGLT2is	4-point MACE	PSM	JSPH	168	367	164.19	159.92	34	72	0.83	0.55-1.26	1.2	0.79-1.82	0.384	0.65434	1.79	-
MetGlinides	MetSGLT2is	4-point MACE	PSM	FAHZU	326	201	710.47	15.38	7	0	-	-	-	-	-	-	-	-
MetGlinides	MetSGLT2is	4-point MACE	PSM	Pooled analysis	-	-	-	-	-	-	-	-	-	-	-	-	-	-
MetGlinides	MetGLP-1 RAs	Acute myocardial infarction	PSM	JSPH	107	107	155.7	124.62	2	0	-	-	-	-	-	-	-	-
MetGlinides	MetGLP-1 RAs	Acute myocardial infarction	PSM	FAHZU	242	150	484.64	132.02	4	0	-	-	-	-	-	-	-	-
MetGlinides	MetGLP-1 RAs	Acute myocardial infarction	PSM	Pooled analysis	-	-	-	-	-	-	-	-	-	-	-	-	-	-
MetGlinides	MetGLP-1 RAs	Sudden cardiac death	PSM	JSPH	107	107	158.83	124.62	0	0	-	-	-	-	-	-	-	-
MetGlinides	MetGLP-1 RAs	Sudden cardiac death	PSM	FAHZU	242	150	487.93	132.02	0	0	-	-	-	-	-	-	-	-
MetGlinides	MetGLP-1 RAs	Sudden cardiac death	PSM	Pooled analysis	-	-	-	-	-	-	-	-	-	-	-	-	-	-
MetGlinides	MetGLP-1 RAs	Ischemic stroke	PSM	JSPH	107	107	134.9	105.72	13	15	0.67	0.31-1.42	1.49	0.70-3.23	0.294	0.567228	2.89	-
MetGlinides	MetGLP-1 RAs	Ischemic stroke	PSM	FAHZU	242	150	479.15	132.01	3	1	1.65	0.17-16.37	0.61	0.06-5.88	0.671	0.813324	25.41	-
MetGlinides	MetGLP-1 RAs	Ischemic stroke	PSM	Pooled analysis	-	-	-	-	-	-	0.73	0.35-1.5	1.37	0.67-2.86	0.388	0.526351	-	0.463437
MetGlinides	MetGLP-1 RAs	Intracranial hemorrhagic stroke	PSM	JSPH	107	107	158.83	124.62	1	0	-	-	-	-	-	-	-	-
MetGlinides	MetGLP-1 RAs	Intracranial hemorrhagic stroke	PSM	FAHZU	242	150	487.93	132.02	0	0	-	-	-	-	-	-	-	-
MetGlinides	MetGLP-1 RAs	Intracranial hemorrhagic stroke	PSM	Pooled analysis	-	-	-	-	-	-	-	-	-	-	-	-	-	-
MetGlinides	MetGLP-1 RAs	Heart failure	PSM	JSPH	107	107	153.33	116.68	5	4	1.14	0.3-4.29	0.88	0.23-3.33	0.85	0.890195	6.55	-
MetGlinides	MetGLP-1 RAs	Heart failure	PSM	FAHZU	242	150	486.79	132.02	1	0	-	-	-	-	-	-	-	-
MetGlinides	MetGLP-1 RAs	Heart failure	PSM	Pooled analysis	-	-	-	-	-	-	-	-	-	-	-	-	-	-
MetGlinides	MetGLP-1 RAs	3-point MACE	PSM	JSPH	107	107	131.77	105.72	16	15	0.83	0.4-1.7	1.2	0.59-2.50	0.607	0.799894	2.74	-
MetGlinides	MetGLP-1 RAs	3-point MACE	PSM	FAHZU	242	150	475.86	132.01	7	1	3.82	0.46-31.51	0.26	0.03-2.17	0.213	0.618951	19.99	-
MetGlinides	MetGLP-1 RAs	3-point MACE	PSM	Pooled analysis	-	-	-	-	-	-	0.97	0.49-1.92	1.03	0.52-2.04	0.933	0.958727	-	0.178744
MetGlinides	MetGLP-1 RAs	4-point MACE	PSM	JSPH	107	107	129.25	97.78	20	19	0.82	0.43-1.56	1.22	0.64-2.33	0.543	0.770479	2.45	-
MetGlinides	MetGLP-1 RAs	4-point MACE	PSM	FAHZU	242	150	475.86	132.01	7	1	3.82	0.46-31.51	0.26	0.03-2.17	0.213	0.618951	19.99	-
MetGlinides	MetGLP-1 RAs	4-point MACE	PSM	Pooled analysis	-	-	-	-	-	-	0.93	0.51-1.72	1.08	0.58-1.96	0.826	0.888468	-	0.17129
Note: This table provides the hazard ratios (HRs), 95% confidence intervals (CIs), and P values for seven adverse cardiovascular events, including acute myocardial infarction, sudden cardiac death, ischemic stroke, intracranial hemorrhagic stroke, heart failure, 3-point MACE, and 4-point MACE. An HR > 1 indicates a higher risk in the target drug class, while an HR < 1 indicates a higher risk in t…

## Sheet: Table S3
Table S3: Hazard Ratios (HRs) for ten safety outcomes across hypoglycemic drug comparisons using PSM.
Target	Comparator	Events	Methods	Databases	Patients		PYs		Events		HR	95% CI	HR reverse	95% CI reverse	P-RAW value	P-FDR value	MDRR	P_heterogeneity
					Target	Comparator	Target	Comparator	Target	Comparator
MetInsulin	MetDPP4is	Coronary atherosclerotic diseases	PSM	JSPH	596	596	730.67	967.45	29	47	0.75	0.47-1.19	1.33	0.84-2.13	0.223	0.699244	1.94	-
MetInsulin	MetDPP4is	Coronary atherosclerotic diseases	PSM	FAHZU	1041	1041	1542.31	864.23	44	48	0.63	0.41-0.96	1.59	1.04-2.44	0.033	0.243037	1.79	-
MetInsulin	MetDPP4is	Coronary atherosclerotic diseases	PSM	Pooled analysis	-	-	-	-	-	-	0.68	0.5-0.93	1.47	1.08-2.00	0.017	0.150163	-	0.577314
MetInsulin	MetDPP4is	Chronic kidney disease	PSM	JSPH	596	596	527.86	666.18	187	210	1	0.82-1.22	1	0.82-1.22	0.998	0.999595	1.33	-
MetInsulin	MetDPP4is	Chronic kidney disease	PSM	FAHZU	1041	1041	1447.48	864.55	111	66	1.31	0.96-1.79	0.76	0.56-1.04	0.088	0.372944	1.55	-
MetInsulin	MetDPP4is	Chronic kidney disease	PSM	Pooled analysis	-	-	-	-	-	-	1.08	0.91-1.28	0.93	0.78-1.10	0.36	0.720782	-	0.150197
MetInsulin	MetDPP4is	Inflammatory polyarthritis	PSM	JSPH	596	596	694.07	863.7	45	83	0.63	0.44-0.9	1.59	1.11-2.27	0.012	0.229813	1.68	-
MetInsulin	MetDPP4is	Inflammatory polyarthritis	PSM	FAHZU	1041	1041	1603.76	917.8	2	0	-	-	-	-	-	-	-	-
MetInsulin	MetDPP4is	Inflammatory polyarthritis	PSM	Pooled analysis	-	-	-	-	-	-	-	-	-	-	-	-	-	-
MetInsulin	MetDPP4is	Hypertensive heart disease without congestive heart failure	PSM	JSPH	596	596	744.83	982.49	28	48	0.71	0.44-1.13	1.41	0.88-2.27	0.15	0.628827	1.95	-
MetInsulin	MetDPP4is	Hypertensive heart disease without congestive heart failure	PSM	FAHZU	1041	1041	1567.68	898.26	29	25	0.75	0.43-1.33	1.33	0.75-2.33	0.325	0.665929	2.15	-
MetInsulin	MetDPP4is	Hypertensive heart disease without congestive heart failure	PSM	Pooled analysis	-	-	-	-	-	-	0.73	0.51-1.04	1.37	0.96-1.96	0.082	0.355008	-	0.876376
MetInsulin	MetDPP4is	Hyperuricemia	PSM	JSPH	596	596	706.37	897.83	44	80	0.65	0.45-0.94	1.54	1.06-2.22	0.023	0.282581	1.69	-
MetInsulin	MetDPP4is	Hyperuricemia	PSM	FAHZU	1041	1041	1496.56	899.89	56	18	2.4	1.4-4.11	0.42	0.24-0.71	0.001	0.0471323	2.14	-
MetInsulin	MetDPP4is	Hyperuricemia	PSM	Pooled analysis	-	-	-	-	-	-	0.99	0.73-1.34	1.01	0.75-1.37	0.937	0.984331	-	9.49e-05
MetInsulin	MetDPP4is	Osteoporosis	PSM	JSPH	596	596	757.71	1045.06	23	23	1.24	0.7-2.22	0.81	0.45-1.43	0.464	0.834229	2.28	-
MetInsulin	MetDPP4is	Osteoporosis	PSM	FAHZU	1041	1041	1533.41	894.46	37	21	1.44	0.84-2.48	0.69	0.40-1.19	0.188	0.568762	2.15	-
MetInsulin	MetDPP4is	Osteoporosis	PSM	Pooled analysis	-	-	-	-	-	-	1.34	0.9-2	0.75	0.50-1.11	0.144	0.494067	-	0.715811
MetInsulin	MetDPP4is	Insomnia disorders	PSM	JSPH	596	596	703.75	866.23	43	88	0.57	0.4-0.82	1.75	1.22-2.50	0.003	0.114527	1.68	-
MetInsulin	MetDPP4is	Insomnia disorders	PSM	FAHZU	1041	1041	1539.15	886.22	34	34	0.61	0.37-1.02	1.64	0.98-2.70	0.057	0.30038	1.97	-
MetInsulin	MetDPP4is	Insomnia disorders	PSM	Pooled analysis	-	-	-	-	-	-	0.58	0.43-0.79	1.72	1.27-2.33	<0.001	0.0169302	-	0.844523
MetInsulin	MetDPP4is	Urinary tract infectious disease	PSM	JSPH	596	596	705.65	848.81	54	94	0.66	0.47-0.92	1.52	1.09-2.13	0.014	0.248487	1.61	-
MetInsulin	MetDPP4is	Urinary tract infectious disease	PSM	FAHZU	1041	1041	1530.49	865.36	53	52	0.75	0.51-1.12	1.33	0.89-1.96	0.163	0.504646	1.73	-
MetInsulin	MetDPP4is	Urinary tract infectious disease	PSM	Pooled analysis	-	-	-	-	-	-	0.7	0.54-0.9	1.43	1.11-1.85	0.006	0.0886411	-	0.601973
MetInsulin	MetDPP4is	Hepatic failure	PSM	JSPH	596	596	746.77	1042.32	27	28	1.19	0.7-2.03	0.84	0.49-1.43	0.512	0.848596	2.13	-
MetInsulin	MetDPP4is	Hepatic failure	PSM	FAHZU	1041	1041	1498.53	882.34	62	31	1.58	1.02-2.45	0.63	0.41-0.98	0.042	0.281237	1.85	-
MetInsulin	MetDPP4is	Hepatic failure	PSM	Pooled analysis	-	-	-	-	-	-	1.41	1-1.98	0.71	0.51-1.00	0.048	0.246096	-	0.430016
MetInsulin	MetDPP4is	Affective disorders	PSM	JSPH	596	596	765.82	1047.07	16	15	1.27	0.63-2.58	0.79	0.39-1.59	0.501	0.848596	2.74	-
MetInsulin	MetDPP4is	Affective disorders	PSM	FAHZU	1041	1041	1605.88	917.8	0	0	-	-	-	-	-	-	-	-
MetInsulin	MetDPP4is	Affective disorders	PSM	Pooled analysis	-	-	-	-	-	-	-	-	-	-	-	-	-	-
MetSUs	MetDPP4is	Coronary atherosclerotic diseases	PSM	JSPH	608	608	1033.97	1070.2	44	50	0.9	0.6-1.35	1.11	0.74-1.67	0.617	0.897018	1.78	-
MetSUs	MetDPP4is	Coronary atherosclerotic diseases	PSM	FAHZU	1189	1189	2139.33	988.43	32	51	0.39	0.24-0.63	2.56	1.59-4.17	<0.001	0.00420299	1.88	-
MetSUs	MetDPP4is	Coronary atherosclerotic diseases	PSM	Pooled analysis	-	-	-	-	-	-	0.63	0.46-0.86	1.59	1.16-2.17	0.004	0.0780969	-	0.00828624
MetSUs	MetDPP4is	Chronic kidney disease	PSM	JSPH	608	608	708.34	701.4	209	227	0.93	0.77-1.12	1.08	0.89-1.30	0.43	0.830377	1.31	-
MetSUs	MetDPP4is	Chronic kidney disease	PSM	FAHZU	1189	1189	2018.08	993	119	66	1.55	1.14-2.11	0.65	0.47-0.88	0.005	0.0785078	1.54	-
MetSUs	MetDPP4is	Chronic kidney disease	PSM	Pooled analysis	-	-	-	-	-	-	1.07	0.91-1.25	0.93	0.80-1.10	0.419	0.739527	-	0.00482823
MetSUs	MetDPP4is	Inflammatory polyarthritis	PSM	JSPH	608	608	918.19	959.86	113	92	1.27	0.96-1.67	0.79	0.60-1.04	0.092	0.534369	1.48	-
MetSUs	MetDPP4is	Inflammatory polyarthritis	PSM	FAHZU	1189	1189	2191.96	1043.09	1	0	-	-	-	-	-	-	-	-
MetSUs	MetDPP4is	Inflammatory polyarthritis	PSM	Pooled analysis	-	-	-	-	-	-	-	-	-	-	-	-	-	-
MetSUs	MetDPP4is	Hypertensive heart disease without congestive heart failure	PSM	JSPH	608	608	1062.41	1100.71	28	48	0.59	0.37-0.95	1.69	1.05-2.70	0.028	0.282581	1.95	-
MetSUs	MetDPP4is	Hypertensive heart disease without congestive heart failure	PSM	FAHZU	1189	1189	2130.43	1023.22	32	25	0.85	0.49-1.48	1.18	0.68-2.04	0.567	0.839301	2.11	-
MetSUs	MetDPP4is	Hypertensive heart disease without congestive heart failure	PSM	Pooled analysis	-	-	-	-	-	-	0.69	0.48-0.98	1.45	1.02-2.08	0.04	0.223078	-	0.331619
MetSUs	MetDPP4is	Hyperuricemia	PSM	JSPH	608	608	961.39	971.34	94	99	0.97	0.73-1.29	1.03	0.78-1.37	0.833	0.983419	1.5	-
MetSUs	MetDPP4is	Hyperuricemia	PSM	FAHZU	1189	1189	2083.89	1026.16	45	15	2.19	1.2-3.98	0.46	0.25-0.83	0.01	0.108253	2.31	-
MetSUs	MetDPP4is	Hyperuricemia	PSM	Pooled analysis	-	-	-	-	-	-	1.13	0.87-1.45	0.88	0.69-1.15	0.365	0.720782	-	0.0158518
MetSUs	MetDPP4is	Osteoporosis	PSM	JSPH	608	608	1076.38	1169.63	21	21	1.06	0.58-1.94	0.94	0.52-1.72	0.855	0.983568	2.37	-
MetSUs	MetDPP4is	Osteoporosis	PSM	FAHZU	1189	1189	2104.82	1018.13	46	28	1.27	0.78-2.06	0.79	0.49-1.28	0.334	0.665929	1.96	-
MetSUs	MetDPP4is	Osteoporosis	PSM	Pooled analysis	-	-	-	-	-	-	1.18	0.81-1.73	0.85	0.58-1.23	0.385	0.720782	-	0.645056
MetSUs	MetDPP4is	Insomnia disorders	PSM	JSPH	608	608	931.56	911.89	96	112	0.85	0.65-1.12	1.18	0.89-1.54	0.244	0.736139	1.48	-
MetSUs	MetDPP4is	Insomnia disorders	PSM	FAHZU	1189	1189	2073.83	1013.32	50	32	1.02	0.64-1.63	0.98	0.61-1.56	0.92	0.982265	1.89	-
MetSUs	MetDPP4is	Insomnia disorders	PSM	Pooled analysis	-	-	-	-	-	-	0.89	0.7-1.13	1.12	0.88-1.43	0.34	0.720782	-	0.500123
MetSUs	MetDPP4is	Urinary tract infectious disease	PSM	JSPH	608	608	836.53	879.95	141	124	1.18	0.92-1.5	0.85	0.67-1.09	0.185	0.633403	1.41	-
MetSUs	MetDPP4is	Urinary tract infectious disease	PSM	FAHZU	1189	1189	2031.79	982.25	59	58	0.6	0.4-0.88	1.67	1.14-2.50	0.01	0.108253	1.68	-
MetSUs	MetDPP4is	Urinary tract infectious disease	PSM	Pooled analysis	-	-	-	-	-	-	0.98	0.8-1.2	1.02	0.83-1.25	0.822	0.907735	-	0.00385624
MetSUs	MetDPP4is	Hepatic failure	PSM	JSPH	608	608	1069.69	1142.93	30	41	0.75	0.47-1.2	1.33	0.83-2.13	0.234	0.719889	1.96	-
MetSUs	MetDPP4is	Hepatic failure	PSM	FAHZU	1189	1189	2045.67	1015.56	58	34	1.17	0.76-1.82	0.85	0.55-1.32	0.475	0.794469	1.83	-
MetSUs	MetDPP4is	Hepatic failure	PSM	Pooled analysis	-	-	-	-	-	-	0.95	0.69-1.32	1.05	0.76-1.45	0.774	0.901833	-	0.174718
MetSUs	MetDPP4is	Affective disorders	PSM	JSPH	608	608	1093.32	1177.79	15	14	1.11	0.54-2.3	0.9	0.43-1.85	0.78	0.970318	2.83	-
MetSUs	MetDPP4is	Affective disorders	PSM	FAHZU	1189	1189	2200.27	1043.09	0	0	-	-	-	-	-	-	-	-
MetSUs	MetDPP4is	Affective disorders	PSM	Pooled analysis	-	-	-	-	-	-	-	-	-	-	-	-	-	-
MetSUs	MetInsulin	Coronary atherosclerotic diseases	PSM	JSPH	585	585	983.8	731.19	36	33	0.93	0.58-1.5	1.08	0.67-1.72	0.772	0.965928	1.96	-
MetSUs	MetInsulin	Coronary atherosclerotic diseases	PSM	FAHZU	1147	1147	2124.33	1736.11	31	36	0.75	0.46-1.21	1.33	0.83-2.17	0.239	0.594787	1.99	-
MetSUs	MetInsulin	Coronary atherosclerotic diseases	PSM	Pooled analysis	-	-	-	-	-	-	0.84	0.6-1.17	1.19	0.85-1.67	0.302	0.720782	-	0.524516
MetSUs	MetInsulin	Chronic kidney disease	PSM	JSPH	585	585	644.33	527.5	211	201	0.97	0.8-1.18	1.03	0.85-1.25	0.752	0.961007	1.32	-
MetSUs	MetInsulin	Chronic kidney disease	PSM	FAHZU	1147	1147	1960.98	1609.08	149	131	1.14	0.9-1.45	0.88	0.69-1.11	0.267	0.626307	1.4	-
MetSUs	MetInsulin	Chronic kidney disease	PSM	Pooled analysis	-	-	-	-	-	-	1.04	0.89-1.2	0.96	0.83-1.12	0.645	0.818508	-	0.289742
MetSUs	MetInsulin	Inflammatory polyarthritis	PSM	JSPH	585	585	867.82	688.22	96	50	1.62	1.15-2.28	0.62	0.44-0.87	0.006	0.157129	1.63	-
MetSUs	MetInsulin	Inflammatory polyarthritis	PSM	FAHZU	1147	1147	2172.2	1782.12	2	3	0.59	0.1-3.55	1.69	0.28-10.00	0.565	0.839301	12.9	-
MetSUs	MetInsulin	Inflammatory polyarthritis	PSM	Pooled analysis	-	-	-	-	-	-	1.56	1.11-2.18	0.64	0.46-0.90	0.01	0.13532	-	0.279981
MetSUs	MetInsulin	Hypertensive heart disease without congestive heart failure	PSM	JSPH	585	585	994.17	753.74	25	28	0.74	0.43-1.27	1.35	0.79-2.33	0.275	0.779579	2.16	-
MetSUs	MetInsulin	Hypertensive heart disease without congestive heart failure	PSM	FAHZU	1147	1147	2120.93	1757.58	30	30	0.88	0.53-1.47	1.14	0.68-1.89	0.63	0.851809	2.06	-
MetSUs	MetInsulin	Hypertensive heart disease without congestive heart failure	PSM	Pooled analysis	-	-	-	-	-	-	0.81	0.56-1.18	1.23	0.85-1.79	0.272	0.68226	-	0.641475
MetSUs	MetInsulin	Hyperuricemia	PSM	JSPH	585	585	920.87	721.63	71	43	1.39	0.95-2.04	0.72	0.49-1.05	0.086	0.529076	1.72	-
MetSUs	MetInsulin	Hyperuricemia	PSM	FAHZU	1147	1147	2061.34	1712.99	43	48	0.84	0.56-1.27	1.19	0.79-1.79	0.411	0.756224	1.8	-
MetSUs	MetInsulin	Hyperuricemia	PSM	Pooled analysis	-	-	-	-	-	-	1.11	0.84-1.46	0.9	0.68-1.19	0.481	0.762644	-	0.0772826
MetSUs	MetInsulin	Osteoporosis	PSM	JSPH	585	585	998.93	765.16	21	23	0.78	0.43-1.42	1.28	0.70-2.33	0.421	0.830377	2.33	-
MetSUs	MetInsulin	Osteoporosis	PSM	FAHZU	1147	1147	2122.87	1711.95	33	39	0.8	0.5-1.27	1.25	0.79-2.00	0.334	0.665929	1.94	-
MetSUs	MetInsulin	Osteoporosis	PSM	Pooled analysis	-	-	-	-	-	-	0.79	0.55-1.14	1.27	0.88-1.82	0.209	0.636572	-	0.96973
MetSUs	MetInsulin	Insomnia disorders	PSM	JSPH	585	585	870.61	710.94	78	42	1.62	1.11-2.36	0.62	0.42-0.90	0.012	0.229813	1.71	-
MetSUs	MetInsulin	Insomnia disorders	PSM	FAHZU	1147	1147	2074.45	1732.6	45	35	1.16	0.74-1.8	0.86	0.56-1.35	0.52	0.831497	1.88	-
MetSUs	MetInsulin	Insomnia disorders	PSM	Pooled analysis	-	-	-	-	-	-	1.41	1.06-1.87	0.71	0.53-0.94	0.02	0.167628	-	0.257544
MetSUs	MetInsulin	Urinary tract infectious disease	PSM	JSPH	585	585	836.23	711.55	101	52	1.7	1.22-2.38	0.59	0.42-0.82	0.002	0.0938807	1.61	-
MetSUs	MetInsulin	Urinary tract infectious disease	PSM	FAHZU	1147	1147	2054.37	1730.66	52	48	0.97	0.65-1.44	1.03	0.69-1.54	0.882	0.982265	1.75	-
MetSUs	MetInsulin	Urinary tract infectious disease	PSM	Pooled analysis	-	-	-	-	-	-	1.35	1.04-1.74	0.74	0.57-0.96	0.023	0.178693	-	0.0326713
MetSUs	MetInsulin	Hepatic failure	PSM	JSPH	585	585	1004.88	748.52	26	30	0.68	0.4-1.15	1.47	0.87-2.50	0.147	0.628827	2.12	-
MetSUs	MetInsulin	Hepatic failure	PSM	FAHZU	1147	1147	2049.37	1688.57	55	63	0.8	0.56-1.15	1.25	0.87-1.79	0.23	0.583164	1.68	-
MetSUs	MetInsulin	Hepatic failure	PSM	Pooled analysis	-	-	-	-	-	-	0.76	0.56-1.02	1.32	0.98-1.79	0.07	0.328883	-	0.607655
MetSUs	MetInsulin	Affective disorders	PSM	JSPH	585	585	1022.93	770.32	11	15	0.57	0.26-1.25	1.75	0.80-3.85	0.161	0.629044	3.04	-
MetSUs	MetInsulin	Affective disorders	PSM	FAHZU	1147	1147	2186.46	1791.76	0	0	-	-	-	-	-	-	-	-
MetSUs	MetInsulin	Affective disorders	PSM	Pooled analysis	-	-	-	-	-	-	-	-	-	-	-	-	-	-
MetAcarbose	MetDPP4is	Coronary atherosclerotic diseases	PSM	JSPH	604	604	946.71	1047.08	36	54	0.72	0.47-1.1	1.39	0.91-2.13	0.127	0.589497	1.83	-
MetAcarbose	MetDPP4is	Coronary atherosclerotic diseases	PSM	FAHZU	830	830	1423.85	675.2	24	45	0.34	0.2-0.58	2.94	1.72-5.00	<0.001	0.00399256	2.03	-
MetAcarbose	MetDPP4is	Coronary atherosclerotic diseases	PSM	Pooled analysis	-	-	-	-	-	-	0.54	0.39-0.75	1.85	1.33-2.56	<0.001	0.0169302	-	0.0305775
MetAcarbose	MetDPP4is	Chronic kidney disease	PSM	JSPH	604	604	600.86	691.71	216	223	1.05	0.87-1.27	0.95	0.79-1.15	0.58	0.897018	1.31	-
MetAcarbose	MetDPP4is	Chronic kidney disease	PSM	FAHZU	830	830	1281.1	679.51	126	47	2.3	1.64-3.23	0.43	0.31-0.61	<0.001	<0.001	1.61	-
MetAcarbose	MetDPP4is	Chronic kidney disease	PSM	Pooled analysis	-	-	-	-	-	-	1.27	1.07-1.49	0.79	0.67-0.93	0.005	0.0886411	-	7.72e-05
MetAcarbose	MetDPP4is	Inflammatory polyarthritis	PSM	JSPH	604	604	837.03	952.98	89	91	1.08	0.81-1.45	0.93	0.69-1.23	0.595	0.897018	1.52	-
MetAcarbose	MetDPP4is	Inflammatory polyarthritis	PSM	FAHZU	830	830	1436.86	719.44	4	0	-	-	-	-	-	-	-	-
MetAcarbose	MetDPP4is	Inflammatory polyarthritis	PSM	Pooled analysis	-	-	-	-	-	-	-	-	-	-	-	-	-	-
MetAcarbose	MetDPP4is	Hypertensive heart disease without congestive heart failure	PSM	JSPH	604	604	957.67	1085.2	44	48	1.01	0.67-1.52	0.99	0.66-1.49	0.973	0.991984	1.79	-
MetAcarbose	MetDPP4is	Hypertensive heart disease without congestive heart failure	PSM	FAHZU	830	830	1404.64	694.26	26	29	0.64	0.37-1.11	1.56	0.90-2.70	0.115	0.440784	2.13	-
MetAcarbose	MetDPP4is	Hypertensive heart disease without congestive heart failure	PSM	Pooled analysis	-	-	-	-	-	-	0.86	0.62-1.19	1.16	0.84-1.61	0.361	0.720782	-	0.19812
MetAcarbose	MetDPP4is	Hyperuricemia	PSM	JSPH	604	604	878.52	962.8	83	94	0.96	0.72-1.29	1.04	0.78-1.39	0.79	0.977211	1.52	-
MetAcarbose	MetDPP4is	Hyperuricemia	PSM	FAHZU	830	830	1357.57	703.49	43	17	1.76	0.99-3.13	0.57	0.32-1.01	0.054	0.300084	2.23	-
MetAcarbose	MetDPP4is	Hyperuricemia	PSM	Pooled analysis	-	-	-	-	-	-	1.09	0.84-1.42	0.92	0.70-1.19	0.522	0.762644	-	0.0666453
MetAcarbose	MetDPP4is	Osteoporosis	PSM	JSPH	604	604	994.38	1150.28	23	24	1.07	0.6-1.89	0.93	0.53-1.67	0.821	0.978026	2.26	-
MetAcarbose	MetDPP4is	Osteoporosis	PSM	FAHZU	830	830	1379.26	705.26	28	17	1.22	0.66-2.27	0.82	0.44-1.52	0.524	0.831497	2.37	-
MetAcarbose	MetDPP4is	Osteoporosis	PSM	Pooled analysis	-	-	-	-	-	-	1.14	0.75-1.73	0.88	0.58-1.33	0.549	0.774279	-	0.754017
MetAcarbose	MetDPP4is	Insomnia disorders	PSM	JSPH	604	604	877.75	936.07	81	102	0.84	0.63-1.13	1.19	0.88-1.59	0.247	0.736139	1.52	-
MetAcarbose	MetDPP4is	Insomnia disorders	PSM	FAHZU	830	830	1413.53	697.61	19	18	0.59	0.3-1.19	1.69	0.84-3.33	0.14	0.496542	2.51	-
MetAcarbose	MetDPP4is	Insomnia disorders	PSM	Pooled analysis	-	-	-	-	-	-	0.8	0.61-1.04	1.25	0.96-1.64	0.101	0.389129	-	0.361408
MetAcarbose	MetDPP4is	Urinary tract infectious disease	PSM	JSPH	604	604	785.77	884.07	118	117	1.12	0.86-1.44	0.89	0.69-1.16	0.4	0.830377	1.44	-
MetAcarbose	MetDPP4is	Urinary tract infectious disease	PSM	FAHZU	830	830	1305.02	680.06	53	33	0.98	0.62-1.55	1.02	0.65-1.61	0.92	0.982265	1.86	-
MetAcarbose	MetDPP4is	Urinary tract infectious disease	PSM	Pooled analysis	-	-	-	-	-	-	1.08	0.86-1.35	0.93	0.74-1.16	0.493	0.762644	-	0.619176
MetAcarbose	MetDPP4is	Hepatic failure	PSM	JSPH	604	604	965.51	1127.1	35	37	1.07	0.68-1.71	0.93	0.58-1.47	0.762	0.961007	1.94	-
MetAcarbose	MetDPP4is	Hepatic failure	PSM	FAHZU	830	830	1388.86	700.65	35	20	1.13	0.63-1.99	0.88	0.50-1.59	0.686	0.898477	2.19	-
MetAcarbose	MetDPP4is	Hepatic failure	PSM	Pooled analysis	-	-	-	-	-	-	1.09	0.76-1.57	0.92	0.64-1.32	0.625	0.806961	-	0.901205
MetAcarbose	MetDPP4is	Affective disorders	PSM	JSPH	604	604	996.25	1162.16	22	11	2.22	1.08-4.58	0.45	0.22-0.93	0.031	0.282581	2.81	-
MetAcarbose	MetDPP4is	Affective disorders	PSM	FAHZU	830	830	1447.83	719.44	0	0	-	-	-	-	-	-	-	-
MetAcarbose	MetDPP4is	Affective disorders	PSM	Pooled analysis	-	-	-	-	-	-	-	-	-	-	-	-	-	-
MetAcarbose	MetInsulin	Coronary atherosclerotic diseases	PSM	JSPH	604	604	909.19	761.55	30	37	0.76	0.47-1.23	1.32	0.81-2.13	0.258	0.760865	1.99	-
MetAcarbose	MetInsulin	Coronary atherosclerotic diseases	PSM	FAHZU	831	831	1425.95	1264.39	22	37	0.58	0.34-0.99	1.72	1.01-2.94	0.044	0.281237	2.13	-
MetAcarbose	MetInsulin	Coronary atherosclerotic diseases	PSM	Pooled analysis	-	-	-	-	-	-	0.67	0.47-0.96	1.49	1.04-2.13	0.028	0.201064	-	0.468772
MetAcarbose	MetInsulin	Chronic kidney disease	PSM	JSPH	604	604	594.6	532.56	216	213	0.96	0.79-1.16	1.04	0.86-1.27	0.672	0.948034	1.31	-
MetAcarbose	MetInsulin	Chronic kidney disease	PSM	FAHZU	831	831	1272.51	1178.7	140	106	1.4	1.09-1.81	0.71	0.55-0.92	0.009	0.108253	1.43	-
MetAcarbose	MetInsulin	Chronic kidney disease	PSM	Pooled analysis	-	-	-	-	-	-	1.1	0.95-1.28	0.91	0.78-1.05	0.217	0.636572	-	0.0186377
MetAcarbose	MetInsulin	Inflammatory polyarthritis	PSM	JSPH	604	604	805.55	724.57	83	53	1.48	1.05-2.09	0.68	0.48-0.95	0.026	0.282581	1.64	-
MetAcarbose	MetInsulin	Inflammatory polyarthritis	PSM	FAHZU	831	831	1430.28	1307.66	6	2	2.7	0.55-13.4	0.37	0.07-1.82	0.223	0.583164	9.85	-
MetAcarbose	MetInsulin	Inflammatory polyarthritis	PSM	Pooled analysis	-	-	-	-	-	-	1.52	1.09-2.13	0.66	0.47-0.92	0.015	0.150163	-	0.470622
MetAcarbose	MetInsulin	Hypertensive heart disease without congestive heart failure	PSM	JSPH	604	604	932.46	784.44	36	28	1.16	0.71-1.91	0.86	0.52-1.41	0.552	0.893862	2.03	-
MetAcarbose	MetInsulin	Hypertensive heart disease without congestive heart failure	PSM	FAHZU	831	831	1419.95	1291.46	22	25	0.87	0.49-1.54	1.15	0.65-2.04	0.63	0.851809	2.27	-
MetAcarbose	MetInsulin	Hypertensive heart disease without congestive heart failure	PSM	Pooled analysis	-	-	-	-	-	-	1.03	0.71-1.49	0.97	0.67-1.41	0.891	0.959221	-	0.451452
MetAcarbose	MetInsulin	Hyperuricemia	PSM	JSPH	604	604	865.03	743.62	68	46	1.35	0.93-1.97	0.74	0.51-1.08	0.115	0.589497	1.71	-
MetAcarbose	MetInsulin	Hyperuricemia	PSM	FAHZU	831	831	1359.17	1253.34	40	37	1.06	0.68-1.66	0.94	0.60-1.47	0.786	0.933112	1.89	-
MetAcarbose	MetInsulin	Hyperuricemia	PSM	Pooled analysis	-	-	-	-	-	-	1.22	0.92-1.63	0.82	0.61-1.09	0.167	0.538044	-	0.422309
MetAcarbose	MetInsulin	Osteoporosis	PSM	JSPH	604	604	951.59	799.7	21	20	0.96	0.52-1.78	1.04	0.56-1.92	0.908	0.987945	2.4	-
MetAcarbose	MetInsulin	Osteoporosis	PSM	FAHZU	831	831	1392.76	1256.31	24	27	0.87	0.5-1.51	1.15	0.66-2.00	0.614	0.851809	2.19	-
MetAcarbose	MetInsulin	Osteoporosis	PSM	Pooled analysis	-	-	-	-	-	-	0.91	0.6-1.37	1.1	0.73-1.67	0.651	0.818508	-	0.802456
MetAcarbose	MetInsulin	Insomnia disorders	PSM	JSPH	604	604	878.4	731.11	65	48	1.17	0.81-1.7	0.85	0.59-1.23	0.409	0.830377	1.7	-
MetAcarbose	MetInsulin	Insomnia disorders	PSM	FAHZU	831	831	1413.5	1278.05	22	26	0.79	0.45-1.39	1.27	0.72-2.22	0.406	0.756224	2.25	-
MetAcarbose	MetInsulin	Insomnia disorders	PSM	Pooled analysis	-	-	-	-	-	-	1.04	0.76-1.42	0.96	0.70-1.32	0.815	0.907699	-	0.250784
MetAcarbose	MetInsulin	Urinary tract infectious disease	PSM	JSPH	604	604	798.33	754.49	94	52	1.75	1.24-2.45	0.57	0.41-0.81	0.001	0.0880596	1.62	-
MetAcarbose	MetInsulin	Urinary tract infectious disease	PSM	FAHZU	831	831	1310.65	1255.97	52	38	1.37	0.9-2.08	0.73	0.48-1.11	0.145	0.496542	1.82	-
MetAcarbose	MetInsulin	Urinary tract infectious disease	PSM	Pooled analysis	-	-	-	-	-	-	1.58	1.22-2.06	0.63	0.49-0.82	<0.001	0.0195867	-	0.371631
MetAcarbose	MetInsulin	Hepatic failure	PSM	JSPH	604	604	934.91	785.06	29	30	0.88	0.53-1.46	1.14	0.68-1.89	0.618	0.897018	2.07	-
MetAcarbose	MetInsulin	Hepatic failure	PSM	FAHZU	831	831	1395.69	1213.03	34	52	0.62	0.4-0.96	1.61	1.04-2.50	0.03	0.243037	1.86	-
MetAcarbose	MetInsulin	Hepatic failure	PSM	Pooled analysis	-	-	-	-	-	-	0.72	0.52-1	1.39	1.00-1.92	0.048	0.246096	-	0.308567
MetAcarbose	MetInsulin	Affective disorders	PSM	JSPH	604	604	951.27	809.02	21	11	1.7	0.82-3.53	0.59	0.28-1.22	0.155	0.629044	2.84	-
MetAcarbose	MetInsulin	Affective disorders	PSM	FAHZU	831	831	1450.95	1315.18	0	0	-	-	-	-	-	-	-	-
MetAcarbose	MetInsulin	Affective disorders	PSM	Pooled analysis	-	-	-	-	-	-	-	-	-	-	-	-	-	-
MetAcarbose	MetSUs	Coronary atherosclerotic diseases	PSM	JSPH	597	597	983.74	993.37	32	43	0.74	0.47-1.18	1.35	0.85-2.13	0.206	0.683327	1.92	-
MetAcarbose	MetSUs	Coronary atherosclerotic diseases	PSM	FAHZU	824	824	1396.44	1521.78	17	26	0.68	0.37-1.26	1.47	0.79-2.70	0.22	0.583164	2.4	-
MetAcarbose	MetSUs	Coronary atherosclerotic diseases	PSM	Pooled analysis	-	-	-	-	-	-	0.72	0.5-1.04	1.39	0.96-2.00	0.081	0.355008	-	0.822081
MetAcarbose	MetSUs	Chronic kidney disease	PSM	JSPH	597	597	608.22	648.88	226	211	1.08	0.89-1.3	0.93	0.77-1.12	0.433	0.830377	1.31	-
MetAcarbose	MetSUs	Chronic kidney disease	PSM	FAHZU	824	824	1237.48	1433.41	128	100	1.34	1.03-1.74	0.75	0.57-0.97	0.028	0.243037	1.45	-
MetAcarbose	MetSUs	Chronic kidney disease	PSM	Pooled analysis	-	-	-	-	-	-	1.16	1-1.35	0.86	0.74-1.00	0.055	0.270244	-	0.183942
MetAcarbose	MetSUs	Inflammatory polyarthritis	PSM	JSPH	597	597	832.62	859.34	96	113	0.86	0.66-1.13	1.16	0.88-1.52	0.29	0.787587	1.48	-
MetAcarbose	MetSUs	Inflammatory polyarthritis	PSM	FAHZU	824	824	1404.75	1554.01	4	1	4.15	0.46-37.23	0.24	0.03-2.17	0.204	0.583164	22.93	-
MetAcarbose	MetSUs	Inflammatory polyarthritis	PSM	Pooled analysis	-	-	-	-	-	-	0.88	0.67-1.16	1.14	0.86-1.49	0.372	0.720782	-	0.164302
MetAcarbose	MetSUs	Hypertensive heart disease without congestive heart failure	PSM	JSPH	597	597	981.12	1032.84	41	23	1.85	1.11-3.08	0.54	0.32-0.90	0.019	0.259208	2.07	-
MetAcarbose	MetSUs	Hypertensive heart disease without congestive heart failure	PSM	FAHZU	824	824	1375.03	1525.5	20	17	1.22	0.64-2.32	0.82	0.43-1.56	0.553	0.839301	2.52	-
MetAcarbose	MetSUs	Hypertensive heart disease without congestive heart failure	PSM	Pooled analysis	-	-	-	-	-	-	1.57	1.05-2.35	0.64	0.43-0.95	0.027	0.200055	-	0.320949
MetAcarbose	MetSUs	Hyperuricemia	PSM	JSPH	597	597	895.33	930.28	85	86	1.01	0.75-1.36	0.99	0.74-1.33	0.967	0.991984	1.53	-
MetAcarbose	MetSUs	Hyperuricemia	PSM	FAHZU	824	824	1338.22	1492.34	36	32	1.15	0.72-1.86	0.87	0.54-1.39	0.558	0.839301	1.98	-
MetAcarbose	MetSUs	Hyperuricemia	PSM	Pooled analysis	-	-	-	-	-	-	1.05	0.81-1.35	0.95	0.74-1.23	0.728	0.864296	-	0.635436
MetAcarbose	MetSUs	Osteoporosis	PSM	JSPH	597	597	1015.8	1029.15	23	22	1.05	0.59-1.89	0.95	0.53-1.69	0.861	0.983568	2.31	-
MetAcarbose	MetSUs	Osteoporosis	PSM	FAHZU	824	824	1356.76	1499.21	25	30	0.87	0.51-1.49	1.15	0.67-1.96	0.618	0.851809	2.14	-
MetAcarbose	MetSUs	Osteoporosis	PSM	Pooled analysis	-	-	-	-	-	-	0.95	0.64-1.41	1.05	0.71-1.56	0.802	0.907699	-	0.641964
MetAcarbose	MetSUs	Insomnia disorders	PSM	JSPH	597	597	893.14	886.99	88	90	0.98	0.73-1.31	1.02	0.76-1.37	0.886	0.986077	1.52	-
MetAcarbose	MetSUs	Insomnia disorders	PSM	FAHZU	824	824	1381.94	1485.71	20	32	0.66	0.38-1.16	1.52	0.86-2.63	0.149	0.498865	2.22	-
MetAcarbose	MetSUs	Insomnia disorders	PSM	Pooled analysis	-	-	-	-	-	-	0.9	0.69-1.17	1.11	0.85-1.45	0.425	0.739527	-	0.226264
MetAcarbose	MetSUs	Urinary tract infectious disease	PSM	JSPH	597	597	808.99	823.84	125	122	1.05	0.82-1.35	0.95	0.74-1.22	0.699	0.957414	1.43	-
MetAcarbose	MetSUs	Urinary tract infectious disease	PSM	FAHZU	824	824	1290.92	1450.62	49	39	1.43	0.94-2.19	0.7	0.46-1.06	0.098	0.40256	1.82	-
MetAcarbose	MetSUs	Urinary tract infectious disease	PSM	Pooled analysis	-	-	-	-	-	-	1.14	0.92-1.41	0.88	0.71-1.09	0.242	0.668791	-	0.218268
MetAcarbose	MetSUs	Hepatic failure	PSM	JSPH	597	597	992.82	1026.18	35	28	1.28	0.78-2.11	0.78	0.47-1.28	0.324	0.826986	2.03	-
MetAcarbose	MetSUs	Hepatic failure	PSM	FAHZU	824	824	1367.14	1467.61	32	36	0.92	0.57-1.48	1.09	0.68-1.75	0.723	0.904707	1.98	-
MetAcarbose	MetSUs	Hepatic failure	PSM	Pooled analysis	-	-	-	-	-	-	1.08	0.76-1.52	0.93	0.66-1.32	0.67	0.818625	-	0.338581
MetAcarbose	MetSUs	Affective disorders	PSM	JSPH	597	597	1020.03	1049.22	19	14	1.38	0.69-2.76	0.72	0.36-1.45	0.358	0.830377	2.68	-
MetAcarbose	MetSUs	Affective disorders	PSM	FAHZU	824	824	1414.06	1562.31	0	0	-	-	-	-	-	-	-	-
MetAcarbose	MetSUs	Affective disorders	PSM	Pooled analysis	-	-	-	-	-	-	-	-	-	-	-	-	-	-
MetSGLT2is	MetDPP4is	Coronary atherosclerotic diseases	PSM	JSPH	496	496	253.49	856.02	21	48	0.87	0.51-1.49	1.15	0.67-1.96	0.605	0.897018	2.08	-
MetSGLT2is	MetDPP4is	Coronary atherosclerotic diseases	PSM	FAHZU	214	214	14.25	190.58	2	10	-	-	-	-	-	-	8.76	-
MetSGLT2is	MetDPP4is	Coronary atherosclerotic diseases	PSM	Pooled analysis	-	-	-	-	-	-	-	-	-	-	-	-	-	0.553802
MetSGLT2is	MetDPP4is	Chronic kidney disease	PSM	JSPH	496	496	204.19	607.92	135	177	1.26	1-1.59	0.79	0.63-1.00	0.053	0.369957	1.38	-
MetSGLT2is	MetDPP4is	Chronic kidney disease	PSM	FAHZU	214	214	15.53	198.11	4	10	-	-	-	-	-	-	5.25	-
MetSGLT2is	MetDPP4is	Chronic kidney disease	PSM	Pooled analysis	-	-	-	-	-	-	-	-	-	-	-	-	-	0.722078
MetSGLT2is	MetDPP4is	Inflammatory polyarthritis	PSM	JSPH	496	496	250.73	815.39	28	67	0.83	0.52-1.33	1.2	0.75-1.92	0.441	0.833713	1.88	-
MetSGLT2is	MetDPP4is	Inflammatory polyarthritis	PSM	FAHZU	214	214	15.98	205.94	0	0	-	-	-	-	-	-	-	-
MetSGLT2is	MetDPP4is	Inflammatory polyarthritis	PSM	Pooled analysis	-	-	-	-	-	-	-	-	-	-	-	-	-	-
MetSGLT2is	MetDPP4is	Hypertensive heart disease without congestive heart failure	PSM	JSPH	496	496	250.84	880.61	24	45	1.04	0.61-1.77	0.96	0.56-1.64	0.889	0.986077	2.03	-
MetSGLT2is	MetDPP4is	Hypertensive heart disease without congestive heart failure	PSM	FAHZU	214	214	15.98	199.94	0	10	-	-	-	-	-	-	-	-
MetSGLT2is	MetDPP4is	Hypertensive heart disease without congestive heart failure	PSM	Pooled analysis	-	-	-	-	-	-	-	-	-	-	-	-	-	-
MetSGLT2is	MetDPP4is	Hyperuricemia	PSM	JSPH	496	496	255.9	808.4	22	68	0.68	0.41-1.13	1.47	0.88-2.44	0.135	0.612691	1.99	-
MetSGLT2is	MetDPP4is	Hyperuricemia	PSM	FAHZU	214	214	15.97	203.35	3	2	-	-	-	-	-	-	12.9	-
MetSGLT2is	MetDPP4is	Hyperuricemia	PSM	Pooled analysis	-	-	-	-	-	-	-	-	-	-	-	-	-	0.100487
MetSGLT2is	MetDPP4is	Osteoporosis	PSM	JSPH	496	496	264.09	946.42	9	22	1.19	0.48-2.92	0.84	0.34-2.08	0.712	0.96083	3.03	-
MetSGLT2is	MetDPP4is	Osteoporosis	PSM	FAHZU	214	214	15.87	202.37	4	4	-	-	-	-	-	-	7.25	-
MetSGLT2is	MetDPP4is	Osteoporosis	PSM	Pooled analysis	-	-	-	-	-	-	-	-	-	-	-	-	-	0.428341
MetSGLT2is	MetDPP4is	Insomnia disorders	PSM	JSPH	496	496	257.33	781.4	27	83	0.73	0.46-1.15	1.37	0.87-2.17	0.171	0.629044	1.86	-
MetSGLT2is	MetDPP4is	Insomnia disorders	PSM	FAHZU	214	214	15.98	201.16	0	8	-	-	-	-	-	-	-	-
MetSGLT2is	MetDPP4is	Insomnia disorders	PSM	Pooled analysis	-	-	-	-	-	-	-	-	-	-	-	-	-	-
MetSGLT2is	MetDPP4is	Urinary tract infectious disease	PSM	JSPH	496	496	257.26	727.09	26	99	0.56	0.35-0.87	1.79	1.15-2.86	0.011	0.229813	1.85	-
MetSGLT2is	MetDPP4is	Urinary tract infectious disease	PSM	FAHZU	214	214	15.98	196.63	0	10	-	-	-	-	-	-	-	-
MetSGLT2is	MetDPP4is	Urinary tract infectious disease	PSM	Pooled analysis	-	-	-	-	-	-	-	-	-	-	-	-	-	-
MetSGLT2is	MetDPP4is	Hepatic failure	PSM	JSPH	496	496	263.05	947.02	7	31	0.79	0.32-1.96	1.27	0.51-3.12	0.607	0.897018	3.23	-
MetSGLT2is	MetDPP4is	Hepatic failure	PSM	FAHZU	214	214	15.85	198.89	1	7	-	-	-	-	-	-	19.99	-
MetSGLT2is	MetDPP4is	Hepatic failure	PSM	Pooled analysis	-	-	-	-	-	-	-	-	-	-	-	-	-	0.643971
MetSGLT2is	MetDPP4is	Affective disorders	PSM	JSPH	496	496	263.53	952.94	6	13	0.66	0.25-1.76	1.52	0.57-4.00	0.404	0.830377	3.99	-
MetSGLT2is	MetDPP4is	Affective disorders	PSM	FAHZU	214	214	15.98	205.94	0	0	-	-	-	-	-	-	-	-
MetSGLT2is	MetDPP4is	Affective disorders	PSM	Pooled analysis	-	-	-	-	-	-	-	-	-	-	-	-	-	-
MetSGLT2is	MetInsulin	Coronary atherosclerotic diseases	PSM	JSPH	452	452	219.78	539.64	17	21	1.14	0.59-2.22	0.88	0.45-1.69	0.69	0.954363	2.49	-
MetSGLT2is	MetInsulin	Coronary atherosclerotic diseases	PSM	FAHZU	203	203	13.37	314.07	1	12	-	-	-	-	-	-	18.47	-
MetSGLT2is	MetInsulin	Coronary atherosclerotic diseases	PSM	Pooled analysis	-	-	-	-	-	-	-	-	-	-	-	-	-	0.250819
MetSGLT2is	MetInsulin	Chronic kidney disease	PSM	JSPH	452	452	163.65	383.09	132	157	1.16	0.91-1.47	0.86	0.68-1.10	0.224	0.699244	1.39	-
MetSGLT2is	MetInsulin	Chronic kidney disease	PSM	FAHZU	203	203	14.58	279.99	4	22	-	-	-	-	-	-	4.59	-
MetSGLT2is	MetInsulin	Chronic kidney disease	PSM	Pooled analysis	-	-	-	-	-	-	-	-	-	-	-	-	-	0.0401293
MetSGLT2is	MetInsulin	Inflammatory polyarthritis	PSM	JSPH	452	452	214.13	512.87	20	31	1.16	0.64-2.11	0.86	0.47-1.56	0.625	0.897111	2.23	-
MetSGLT2is	MetInsulin	Inflammatory polyarthritis	PSM	FAHZU	203	203	15.04	330.34	0	0	-	-	-	-	-	-	-	-
MetSGLT2is	MetInsulin	Inflammatory polyarthritis	PSM	Pooled analysis	-	-	-	-	-	-	-	-	-	-	-	-	-	-
MetSGLT2is	MetInsulin	Hypertensive heart disease without congestive heart failure	PSM	JSPH	452	452	219.8	545.51	17	21	1.43	0.72-2.87	0.7	0.35-1.39	0.31	0.819022	2.49	-
MetSGLT2is	MetInsulin	Hypertensive heart disease without congestive heart failure	PSM	FAHZU	203	203	15.03	322.74	1	8	-	-	-	-	-	-	19.52	-
MetSGLT2is	MetInsulin	Hypertensive heart disease without congestive heart failure	PSM	Pooled analysis	-	-	-	-	-	-	-	-	-	-	-	-	-	0.275292
MetSGLT2is	MetInsulin	Hyperuricemia	PSM	JSPH	452	452	221.05	531.58	16	24	0.97	0.51-1.85	1.03	0.54-1.96	0.925	0.991465	2.47	-
MetSGLT2is	MetInsulin	Hyperuricemia	PSM	FAHZU	203	203	15.03	307.83	3	12	-	-	-	-	-	-	6.1	-
MetSGLT2is	MetInsulin	Hyperuricemia	PSM	Pooled analysis	-	-	-	-	-	-	-	-	-	-	-	-	-	0.84969
MetSGLT2is	MetInsulin	Osteoporosis	PSM	JSPH	452	452	224.91	562.49	9	13	1.06	0.44-2.6	0.94	0.38-2.27	0.892	0.986077	3.37	-
MetSGLT2is	MetInsulin	Osteoporosis	PSM	FAHZU	203	203	14.92	307.89	4	11	-	-	-	-	-	-	5.13	-
MetSGLT2is	MetInsulin	Osteoporosis	PSM	Pooled analysis	-	-	-	-	-	-	-	-	-	-	-	-	-	0.82531
MetSGLT2is	MetInsulin	Insomnia disorders	PSM	JSPH	452	452	219.63	513.42	22	27	1.3	0.72-2.33	0.77	0.43-1.39	0.385	0.830377	2.24	-
MetSGLT2is	MetInsulin	Insomnia disorders	PSM	FAHZU	203	203	15.04	315.77	0	7	-	-	-	-	-	-	-	-
MetSGLT2is	MetInsulin	Insomnia disorders	PSM	Pooled analysis	-	-	-	-	-	-	-	-	-	-	-	-	-	-
MetSGLT2is	MetInsulin	Urinary tract infectious disease	PSM	JSPH	452	452	219.69	523.84	21	34	1	0.57-1.76	1	0.57-1.75	1	0.999595	2.18	-
MetSGLT2is	MetInsulin	Urinary tract infectious disease	PSM	FAHZU	203	203	15.04	316.09	0	9	-	-	-	-	-	-	-	-
MetSGLT2is	MetInsulin	Urinary tract infectious disease	PSM	Pooled analysis	-	-	-	-	-	-	-	-	-	-	-	-	-	-
MetSGLT2is	MetInsulin	Hepatic failure	PSM	JSPH	452	452	226.03	540.3	4	22	0.33	0.11-1	3.03	1.00-9.09	0.05	0.369957	4.59	-
MetSGLT2is	MetInsulin	Hepatic failure	PSM	FAHZU	203	203	15.04	310.17	0	15	-	-	-	-	-	-	-	-
MetSGLT2is	MetInsulin	Hepatic failure	PSM	Pooled analysis	-	-	-	-	-	-	-	-	-	-	-	-	-	-
MetSGLT2is	MetInsulin	Affective disorders	PSM	JSPH	452	452	224.25	559.73	7	10	1.04	0.39-2.81	0.96	0.36-2.56	0.939	0.991984	3.98	-
MetSGLT2is	MetInsulin	Affective disorders	PSM	FAHZU	203	203	15.04	330.34	0	0	-	-	-	-	-	-	-	-
MetSGLT2is	MetInsulin	Affective disorders	PSM	Pooled analysis	-	-	-	-	-	-	-	-	-	-	-	-	-	-
MetSGLT2is	MetSUs	Coronary atherosclerotic diseases	PSM	JSPH	421	421	213.11	668.95	15	35	0.72	0.38-1.35	1.39	0.74-2.63	0.303	0.812178	2.37	-
MetSGLT2is	MetSUs	Coronary atherosclerotic diseases	PSM	FAHZU	199	199	13.47	325.38	1	9	-	-	-	-	-	-	19.17	-
MetSGLT2is	MetSUs	Coronary atherosclerotic diseases	PSM	Pooled analysis	-	-	-	-	-	-	-	-	-	-	-	-	-	0.428224
MetSGLT2is	MetSUs	Chronic kidney disease	PSM	JSPH	421	421	168.03	431.31	117	158	1	0.79-1.28	1	0.78-1.27	0.984	0.993462	1.41	-
MetSGLT2is	MetSUs	Chronic kidney disease	PSM	FAHZU	199	199	14.67	325.11	4	24	-	-	-	-	-	-	4.54	-
MetSGLT2is	MetSUs	Chronic kidney disease	PSM	Pooled analysis	-	-	-	-	-	-	-	-	-	-	-	-	-	0.0504729
MetSGLT2is	MetSUs	Inflammatory polyarthritis	PSM	JSPH	421	421	208.87	620.04	25	61	0.81	0.49-1.32	1.23	0.76-2.04	0.389	0.830377	1.95	-
MetSGLT2is	MetSUs	Inflammatory polyarthritis	PSM	FAHZU	199	199	15.13	346.12	0	0	-	-	-	-	-	-	-	-
MetSGLT2is	MetSUs	Inflammatory polyarthritis	PSM	Pooled analysis	-	-	-	-	-	-	-	-	-	-	-	-	-	-
MetSGLT2is	MetSUs	Hypertensive heart disease without congestive heart failure	PSM	JSPH	421	421	211.87	693.05	20	18	2.32	1.16-4.66	0.43	0.21-0.86	0.018	0.259208	2.48	-
MetSGLT2is	MetSUs	Hypertensive heart disease without congestive heart failure	PSM	FAHZU	199	199	15.13	341.87	1	2	-	-	-	-	-	-	30.91	-
MetSGLT2is	MetSUs	Hypertensive heart disease without congestive heart failure	PSM	Pooled analysis	-	-	-	-	-	-	-	-	-	-	-	-	-	0.496455
MetSGLT2is	MetSUs	Hyperuricemia	PSM	JSPH	421	421	213.09	630.9	19	61	0.68	0.39-1.17	1.47	0.85-2.56	0.162	0.629044	2.09	-
MetSGLT2is	MetSUs	Hyperuricemia	PSM	FAHZU	199	199	15.12	329.49	3	7	-	-	-	-	-	-	6.91	-
MetSGLT2is	MetSUs	Hyperuricemia	PSM	Pooled analysis	-	-	-	-	-	-	-	-	-	-	-	-	-	0.146472
MetSGLT2is	MetSUs	Osteoporosis	PSM	JSPH	421	421	219.63	701.78	9	15	1.01	0.42-2.43	0.99	0.41-2.38	0.978	0.992462	3.26	-
MetSGLT2is	MetSUs	Osteoporosis	PSM	FAHZU	199	199	15.02	339.91	4	6	-	-	-	-	-	-	6.1	-
MetSGLT2is	MetSUs	Osteoporosis	PSM	Pooled analysis	-	-	-	-	-	-	-	-	-	-	-	-	-	0.450044
MetSGLT2is	MetSUs	Insomnia disorders	PSM	JSPH	421	421	212.92	600.96	25	61	0.74	0.45-1.2	1.35	0.83-2.22	0.222	0.699244	1.95	-
MetSGLT2is	MetSUs	Insomnia disorders	PSM	FAHZU	199	199	15.13	325.62	0	7	-	-	-	-	-	-	-	-
MetSGLT2is	MetSUs	Insomnia disorders	PSM	Pooled analysis	-	-	-	-	-	-	-	-	-	-	-	-	-	-
MetSGLT2is	MetSUs	Urinary tract infectious disease	PSM	JSPH	421	421	213.1	542.09	24	96	0.5	0.31-0.79	2	1.27-3.23	0.003	0.114527	1.9	-
MetSGLT2is	MetSUs	Urinary tract infectious disease	PSM	FAHZU	199	199	15.13	314.42	0	11	-	-	-	-	-	-	-	-
MetSGLT2is	MetSUs	Urinary tract infectious disease	PSM	Pooled analysis	-	-	-	-	-	-	-	-	-	-	-	-	-	-
MetSGLT2is	MetSUs	Hepatic failure	PSM	JSPH	421	421	218.64	702.77	7	19	0.77	0.31-1.93	1.3	0.52-3.23	0.577	0.897018	3.45	-
MetSGLT2is	MetSUs	Hepatic failure	PSM	FAHZU	199	199	15	320.85	1	9	-	-	-	-	-	-	19.17	-
MetSGLT2is	MetSUs	Hepatic failure	PSM	Pooled analysis	-	-	-	-	-	-	-	-	-	-	-	-	-	0.684703
MetSGLT2is	MetSUs	Affective disorders	PSM	JSPH	421	421	221.09	708.22	6	10	1.77	0.5-6.28	0.56	0.16-2.00	0.374	0.830377	4.25	-
MetSGLT2is	MetSUs	Affective disorders	PSM	FAHZU	199	199	15.13	346.12	0	0	-	-	-	-	-	-	-	-
MetSGLT2is	MetSUs	Affective disorders	PSM	Pooled analysis	-	-	-	-	-	-	-	-	-	-	-	-	-	-
MetSGLT2is	MetAcarbose	Coronary atherosclerotic diseases	PSM	JSPH	456	456	218.66	681.19	16	29	0.94	0.5-1.8	1.06	0.56-2.00	0.859	0.983568	2.39	-
MetSGLT2is	MetAcarbose	Coronary atherosclerotic diseases	PSM	FAHZU	186	186	12.21	295.41	2	4	-	-	-	-	-	-	11.32	-
MetSGLT2is	MetAcarbose	Coronary atherosclerotic diseases	PSM	Pooled analysis	-	-	-	-	-	-	-	-	-	-	-	-	-	0.405474
MetSGLT2is	MetAcarbose	Chronic kidney disease	PSM	JSPH	456	456	167.25	449.14	136	169	1.22	0.97-1.54	0.82	0.65-1.03	0.087	0.529076	1.38	-
MetSGLT2is	MetAcarbose	Chronic kidney disease	PSM	FAHZU	186	186	13.82	278.39	4	25	-	-	-	-	-	-	4.52	-
MetSGLT2is	MetAcarbose	Chronic kidney disease	PSM	Pooled analysis	-	-	-	-	-	-	-	-	-	-	-	-	-	0.0072997
MetSGLT2is	MetAcarbose	Inflammatory polyarthritis	PSM	JSPH	456	456	217.26	616.29	23	66	0.71	0.43-1.17	1.41	0.85-2.33	0.181	0.629044	1.97	-
MetSGLT2is	MetAcarbose	Inflammatory polyarthritis	PSM	FAHZU	186	186	14.28	297.31	0	0	-	-	-	-	-	-	-	-
MetSGLT2is	MetAcarbose	Inflammatory polyarthritis	PSM	Pooled analysis	-	-	-	-	-	-	-	-	-	-	-	-	-	-
MetSGLT2is	MetAcarbose	Hypertensive heart disease without congestive heart failure	PSM	JSPH	456	456	222.34	701.17	17	28	1.01	0.54-1.9	0.99	0.53-1.85	0.963	0.991984	2.37	-
MetSGLT2is	MetAcarbose	Hypertensive heart disease without congestive heart failure	PSM	FAHZU	186	186	13.87	294.57	1	3	-	-	-	-	-	-	25.41	-
MetSGLT2is	MetAcarbose	Hypertensive heart disease without congestive heart failure	PSM	Pooled analysis	-	-	-	-	-	-	-	-	-	-	-	-	-	0.486224
MetSGLT2is	MetAcarbose	Hyperuricemia	PSM	JSPH	456	456	219.84	669.45	20	42	0.96	0.54-1.69	1.04	0.59-1.85	0.877	0.986077	2.14	-
MetSGLT2is	MetAcarbose	Hyperuricemia	PSM	FAHZU	186	186	14.27	289.88	3	4	-	-	-	-	-	-	8.5	-
MetSGLT2is	MetAcarbose	Hyperuricemia	PSM	Pooled analysis	-	-	-	-	-	-	-	-	-	-	-	-	-	0.0724884
MetSGLT2is	MetAcarbose	Osteoporosis	PSM	JSPH	456	456	229.76	721.25	7	19	0.65	0.26-1.62	1.54	0.62-3.85	0.356	0.830377	3.45	-
MetSGLT2is	MetAcarbose	Osteoporosis	PSM	FAHZU	186	186	14.21	293.13	3	5	-	-	-	-	-	-	7.74	-
MetSGLT2is	MetAcarbose	Osteoporosis	PSM	Pooled analysis	-	-	-	-	-	-	-	-	-	-	-	-	-	0.0971569
MetSGLT2is	MetAcarbose	Insomnia disorders	PSM	JSPH	456	456	223.06	647.95	22	58	0.87	0.51-1.48	1.15	0.68-1.96	0.614	0.897018	2.02	-
MetSGLT2is	MetAcarbose	Insomnia disorders	PSM	FAHZU	186	186	14.28	295.76	0	3	-	-	-	-	-	-	-	-
MetSGLT2is	MetAcarbose	Insomnia disorders	PSM	Pooled analysis	-	-	-	-	-	-	-	-	-	-	-	-	-	-
MetSGLT2is	MetAcarbose	Urinary tract infectious disease	PSM	JSPH	456	456	220.86	587.67	25	80	0.59	0.37-0.93	1.69	1.08-2.70	0.025	0.282581	1.9	-
MetSGLT2is	MetAcarbose	Urinary tract infectious disease	PSM	FAHZU	186	186	14.28	271.32	0	10	-	-	-	-	-	-	-	-
MetSGLT2is	MetAcarbose	Urinary tract infectious disease	PSM	Pooled analysis	-	-	-	-	-	-	-	-	-	-	-	-	-	-
MetSGLT2is	MetAcarbose	Hepatic failure	PSM	JSPH	456	456	227.23	718.6	6	18	0.7	0.26-1.88	1.43	0.53-3.85	0.482	0.848596	3.75	-
MetSGLT2is	MetAcarbose	Hepatic failure	PSM	FAHZU	186	186	14.28	292.39	0	6	-	-	-	-	-	-	-	-
MetSGLT2is	MetAcarbose	Hepatic failure	PSM	Pooled analysis	-	-	-	-	-	-	-	-	-	-	-	-	-	-
MetSGLT2is	MetAcarbose	Affective disorders	PSM	JSPH	456	456	228.79	718.95	5	18	0.51	0.18-1.43	1.96	0.70-5.56	0.202	0.680457	4.12	-
MetSGLT2is	MetAcarbose	Affective disorders	PSM	FAHZU	186	186	14.28	297.31	0	0	-	-	-	-	-	-	-	-
MetSGLT2is	MetAcarbose	Affective disorders	PSM	Pooled analysis	-	-	-	-	-	-	-	-	-	-	-	-	-	-
MetGLP-1 RAs	MetDPP4is	Coronary atherosclerotic diseases	PSM	JSPH	199	449	274.2	789.49	6	28	0.55	0.23-1.32	1.82	0.76-4.35	0.178	0.629044	3.53	-
MetGLP-1 RAs	MetDPP4is	Coronary atherosclerotic diseases	PSM	FAHZU	172	526	112.77	454.03	12	31	1.31	0.67-2.56	0.76	0.39-1.49	0.425	0.76061	2.59	-
MetGLP-1 RAs	MetDPP4is	Coronary atherosclerotic diseases	PSM	Pooled analysis	-	-	-	-	-	-	0.95	0.56-1.62	1.05	0.62-1.79	0.859	0.932715	-	0.120188
MetGLP-1 RAs	MetDPP4is	Chronic kidney disease	PSM	JSPH	199	449	229.73	599.97	36	117	0.77	0.53-1.12	1.3	0.89-1.89	0.167	0.629044	1.71	-
MetGLP-1 RAs	MetDPP4is	Chronic kidney disease	PSM	FAHZU	172	526	115.31	461.43	11	25	1.44	0.71-2.93	0.69	0.34-1.41	0.316	0.665929	2.76	-
MetGLP-1 RAs	MetDPP4is	Chronic kidney disease	PSM	Pooled analysis	-	-	-	-	-	-	0.88	0.63-1.23	1.14	0.81-1.59	0.449	0.759766	-	0.125594
MetGLP-1 RAs	MetDPP4is	Inflammatory polyarthritis	PSM	JSPH	199	449	246.58	739.41	17	46	0.98	0.56-1.71	1.02	0.58-1.79	0.945	0.991984	2.21	-
MetGLP-1 RAs	MetDPP4is	Inflammatory polyarthritis	PSM	FAHZU	172	526	126.58	488.35	1	0	-	-	-	-	-	-	-	-
MetGLP-1 RAs	MetDPP4is	Inflammatory polyarthritis	PSM	Pooled analysis	-	-	-	-	-	-	-	-	-	-	-	-	-	-
MetGLP-1 RAs	MetDPP4is	Hypertensive heart disease without congestive heart failure	PSM	JSPH	199	449	264.54	776.62	16	34	1.28	0.71-2.33	0.78	0.43-1.41	0.414	0.830377	2.34	-
MetGLP-1 RAs	MetDPP4is	Hypertensive heart disease without congestive heart failure	PSM	FAHZU	172	526	126.24	474.38	5	19	0.85	0.32-2.28	1.18	0.44-3.12	0.749	0.906186	4.09	-
MetGLP-1 RAs	MetDPP4is	Hypertensive heart disease without congestive heart failure	PSM	Pooled analysis	-	-	-	-	-	-	1.15	0.69-1.92	0.87	0.52-1.45	0.594	0.802158	-	0.485949
MetGLP-1 RAs	MetDPP4is	Hyperuricemia	PSM	JSPH	199	449	251	728.41	18	57	0.87	0.51-1.47	1.15	0.68-1.96	0.593	0.897018	2.13	-
MetGLP-1 RAs	MetDPP4is	Hyperuricemia	PSM	FAHZU	172	526	127.86	473.73	3	11	0.87	0.24-3.15	1.15	0.32-4.17	0.836	0.956947	6.2	-
MetGLP-1 RAs	MetDPP4is	Hyperuricemia	PSM	Pooled analysis	-	-	-	-	-	-	0.87	0.53-1.42	1.15	0.70-1.89	0.567	0.78248	-	0.98893
MetGLP-1 RAs	MetDPP4is	Osteoporosis	PSM	JSPH	199	449	277.55	837.49	6	12	1.5	0.56-4.01	0.67	0.25-1.79	0.422	0.830377	4.06	-
MetGLP-1 RAs	MetDPP4is	Osteoporosis	PSM	FAHZU	172	526	128.09	479.03	3	10	1.02	0.28-3.71	0.98	0.27-3.57	0.981	0.996722	6.32	-
MetGLP-1 RAs	MetDPP4is	Osteoporosis	PSM	Pooled analysis	-	-	-	-	-	-	1.3	0.59-2.85	0.77	0.35-1.69	0.513	0.762644	-	0.640061
MetGLP-1 RAs	MetDPP4is	Insomnia disorders	PSM	JSPH	199	449	263.85	704.95	12	63	0.49	0.26-0.91	2.04	1.10-3.85	0.023	0.282581	2.42	-
MetGLP-1 RAs	MetDPP4is	Insomnia disorders	PSM	FAHZU	172	526	124.55	484.71	7	6	4.68	1.56-13.98	0.21	0.07-0.64	0.006	0.0815635	4.75	-
MetGLP-1 RAs	MetDPP4is	Insomnia disorders	PSM	Pooled analysis	-	-	-	-	-	-	0.84	0.49-1.44	1.19	0.69-2.04	0.534	0.762644	-	0.000431992
MetGLP-1 RAs	MetDPP4is	Urinary tract infectious disease	PSM	JSPH	199	449	269.37	672.21	10	74	0.33	0.17-0.65	3.03	1.54-5.88	0.001	0.0880596	2.57	-
MetGLP-1 RAs	MetDPP4is	Urinary tract infectious disease	PSM	FAHZU	172	526	123.74	456.66	5	27	0.63	0.24-1.63	1.59	0.61-4.17	0.341	0.665929	3.91	-
MetGLP-1 RAs	MetDPP4is	Urinary tract infectious disease	PSM	Pooled analysis	-	-	-	-	-	-	0.41	0.24-0.71	2.44	1.41-4.17	0.001	0.0329134	-	0.286908
MetGLP-1 RAs	MetDPP4is	Hepatic failure	PSM	JSPH	199	449	277.4	817.78	6	22	0.82	0.33-2.05	1.22	0.49-3.03	0.677	0.948034	3.63	-
MetGLP-1 RAs	MetDPP4is	Hepatic failure	PSM	FAHZU	172	526	127.36	478.15	3	15	0.73	0.21-2.51	1.37	0.40-4.76	0.613	0.851809	5.88	-
MetGLP-1 RAs	MetDPP4is	Hepatic failure	PSM	Pooled analysis	-	-	-	-	-	-	0.79	0.38-1.64	1.27	0.61-2.63	0.525	0.762644	-	0.872682
MetGLP-1 RAs	MetDPP4is	Affective disorders	PSM	JSPH	199	449	269.89	828.97	10	9	2.71	1.1-6.67	0.37	0.15-0.91	0.03	0.282581	3.62	-
MetGLP-1 RAs	MetDPP4is	Affective disorders	PSM	FAHZU	172	526	129.23	488.35	0	0	-	-	-	-	-	-	-	-
MetGLP-1 RAs	MetDPP4is	Affective disorders	PSM	Pooled analysis	-	-	-	-	-	-	-	-	-	-	-	-	-	-
MetGLP-1 RAs	MetInsulin	Coronary atherosclerotic diseases	PSM	JSPH	173	364	224.96	473.72	5	20	0.58	0.22-1.56	1.72	0.64-4.55	0.285	0.784722	4.06	-
MetGLP-1 RAs	MetInsulin	Coronary atherosclerotic diseases	PSM	FAHZU	150	433	100.43	723.14	9	21	2.05	0.9-4.69	0.49	0.21-1.11	0.087	0.372944	3.05	-
MetGLP-1 RAs	MetInsulin	Coronary atherosclerotic diseases	PSM	Pooled analysis	-	-	-	-	-	-	1.22	0.65-2.3	0.82	0.43-1.54	0.533	0.762644	-	0.0552613
MetGLP-1 RAs	MetInsulin	Chronic kidney disease	PSM	JSPH	173	364	182	361.84	36	93	0.84	0.57-1.23	1.19	0.81-1.75	0.373	0.830377	1.73	-
MetGLP-1 RAs	MetInsulin	Chronic kidney disease	PSM	FAHZU	150	433	98.36	693.66	11	35	1.11	0.56-2.19	0.9	0.46-1.79	0.774	0.927285	2.63	-
MetGLP-1 RAs	MetInsulin	Chronic kidney disease	PSM	Pooled analysis	-	-	-	-	-	-	0.9	0.64-1.26	1.11	0.79-1.56	0.526	0.762644	-	0.492174
MetGLP-1 RAs	MetInsulin	Inflammatory polyarthritis	PSM	JSPH	173	364	200.5	456.96	16	29	1.27	0.69-2.34	0.79	0.43-1.45	0.452	0.833713	2.39	-
MetGLP-1 RAs	MetInsulin	Inflammatory polyarthritis	PSM	FAHZU	150	433	109.63	746.09	1	3	2.02	0.18-22.77	0.5	0.04-5.56	0.568	0.839301	25.41	-
MetGLP-1 RAs	MetInsulin	Inflammatory polyarthritis	PSM	Pooled analysis	-	-	-	-	-	-	1.3	0.72-2.36	0.77	0.42-1.39	0.385	0.720782	-	0.712572
MetGLP-1 RAs	MetInsulin	Hypertensive heart disease without congestive heart failure	PSM	JSPH	173	364	215.77	474.11	13	23	1.33	0.67-2.63	0.75	0.38-1.49	0.417	0.830377	2.64	-
MetGLP-1 RAs	MetInsulin	Hypertensive heart disease without congestive heart failure	PSM	FAHZU	150	433	109.47	737.39	4	15	1.36	0.43-4.28	0.74	0.23-2.33	0.602	0.851809	4.84	-
MetGLP-1 RAs	MetInsulin	Hypertensive heart disease without congestive heart failure	PSM	Pooled analysis	-	-	-	-	-	-	1.34	0.74-2.4	0.75	0.42-1.35	0.335	0.720782	-	0.973919
MetGLP-1 RAs	MetInsulin	Hyperuricemia	PSM	JSPH	173	364	203.06	474.23	16	21	1.92	1-3.71	0.52	0.27-1.00	0.051	0.369957	2.53	-
MetGLP-1 RAs	MetInsulin	Hyperuricemia	PSM	FAHZU	150	433	110.91	723.18	3	22	0.53	0.16-1.78	1.89	0.56-6.25	0.302	0.659867	5.61	-
MetGLP-1 RAs	MetInsulin	Hyperuricemia	PSM	Pooled analysis	-	-	-	-	-	-	1.44	0.8-2.56	0.69	0.39-1.25	0.221	0.636572	-	0.066752
MetGLP-1 RAs	MetInsulin	Osteoporosis	PSM	JSPH	173	364	227.06	492.03	6	12	1.29	0.48-3.48	0.78	0.29-2.08	0.616	0.897018	4.06	-
MetGLP-1 RAs	MetInsulin	Osteoporosis	PSM	FAHZU	150	433	111.15	716.29	3	16	0.66	0.19-2.28	1.52	0.44-5.26	0.511	0.831497	5.83	-
MetGLP-1 RAs	MetInsulin	Osteoporosis	PSM	Pooled analysis	-	-	-	-	-	-	0.99	0.46-2.15	1.01	0.47-2.17	0.984	0.992108	-	0.408624
MetGLP-1 RAs	MetInsulin	Insomnia disorders	PSM	JSPH	173	364	218.29	454.66	10	24	0.93	0.44-1.96	1.08	0.51-2.27	0.858	0.983568	2.87	-
MetGLP-1 RAs	MetInsulin	Insomnia disorders	PSM	FAHZU	150	433	107.61	739.16	7	15	2.45	0.95-6.29	0.41	0.16-1.05	0.063	0.30559	3.61	-
MetGLP-1 RAs	MetInsulin	Insomnia disorders	PSM	Pooled analysis	-	-	-	-	-	-	1.35	0.75-2.42	0.74	0.41-1.33	0.312	0.720782	-	0.11537
MetGLP-1 RAs	MetInsulin	Urinary tract infectious disease	PSM	JSPH	173	364	219.42	458.01	9	29	0.68	0.32-1.45	1.47	0.69-3.12	0.318	0.82443	2.91	-
MetGLP-1 RAs	MetInsulin	Urinary tract infectious disease	PSM	FAHZU	150	433	108.01	715.91	4	28	0.58	0.2-1.66	1.72	0.60-5.00	0.307	0.659867	4.47	-
MetGLP-1 RAs	MetInsulin	Urinary tract infectious disease	PSM	Pooled analysis	-	-	-	-	-	-	0.64	0.35-1.19	1.56	0.84-2.86	0.16	0.533644	-	0.798748
MetGLP-1 RAs	MetInsulin	Hepatic failure	PSM	JSPH	173	364	226.75	474.83	6	19	0.7	0.28-1.76	1.43	0.57-3.57	0.448	0.833713	3.71	-
MetGLP-1 RAs	MetInsulin	Hepatic failure	PSM	FAHZU	150	433	110.41	720.22	3	21	0.6	0.18-2.06	1.67	0.49-5.56	0.417	0.756463	5.64	-
MetGLP-1 RAs	MetInsulin	Hepatic failure	PSM	Pooled analysis	-	-	-	-	-	-	0.66	0.32-1.39	1.52	0.72-3.12	0.274	0.68226	-	0.845351
MetGLP-1 RAs	MetInsulin	Affective disorders	PSM	JSPH	173	364	230.22	497.7	4	8	1.21	0.36-4.06	0.83	0.25-2.78	0.757	0.961007	5.56	-
MetGLP-1 RAs	MetInsulin	Affective disorders	PSM	FAHZU	150	433	112.28	755.72	0	0	-	-	-	-	-	-	-	-
MetGLP-1 RAs	MetInsulin	Affective disorders	PSM	Pooled analysis	-	-	-	-	-	-	-	-	-	-	-	-	-	-
MetGLP-1 RAs	MetSUs	Coronary atherosclerotic diseases	PSM	JSPH	175	273	225.98	455.25	6	14	0.73	0.28-1.89	1.37	0.53-3.57	0.511	0.848596	3.92	-
MetGLP-1 RAs	MetSUs	Coronary atherosclerotic diseases	PSM	FAHZU	163	499	124.66	967.51	10	14	3.7	1.54-8.85	0.27	0.11-0.65	0.003	0.0701466	3.19	-
MetGLP-1 RAs	MetSUs	Coronary atherosclerotic diseases	PSM	Pooled analysis	-	-	-	-	-	-	1.77	0.93-3.37	0.56	0.30-1.08	0.084	0.355008	-	0.0137552
MetGLP-1 RAs	MetSUs	Chronic kidney disease	PSM	JSPH	175	273	189.06	343.32	32	73	0.73	0.48-1.11	1.37	0.90-2.08	0.138	0.615012	1.81	-
MetGLP-1 RAs	MetSUs	Chronic kidney disease	PSM	FAHZU	163	499	127.85	951.01	9	30	1.08	0.51-2.3	0.93	0.43-1.96	0.833	0.956947	2.9	-
MetGLP-1 RAs	MetSUs	Chronic kidney disease	PSM	Pooled analysis	-	-	-	-	-	-	0.8	0.56-1.15	1.25	0.87-1.79	0.232	0.654836	-	0.367304
MetGLP-1 RAs	MetSUs	Inflammatory polyarthritis	PSM	JSPH	175	273	203.79	406.94	16	37	0.77	0.43-1.39	1.3	0.72-2.33	0.385	0.830377	2.31	-
MetGLP-1 RAs	MetSUs	Inflammatory polyarthritis	PSM	FAHZU	163	499	133.89	988.5	1	0	-	-	-	-	-	-	-	-
MetGLP-1 RAs	MetSUs	Inflammatory polyarthritis	PSM	Pooled analysis	-	-	-	-	-	-	-	-	-	-	-	-	-	-
MetGLP-1 RAs	MetSUs	Hypertensive heart disease without congestive heart failure	PSM	JSPH	175	273	225.97	460.87	11	12	1.58	0.69-3.58	0.63	0.28-1.45	0.276	0.779579	3.22	-
MetGLP-1 RAs	MetSUs	Hypertensive heart disease without congestive heart failure	PSM	FAHZU	163	499	135.88	970.27	3	13	0.99	0.27-3.6	1.01	0.28-3.70	0.991	0.996824	6.02	-
MetGLP-1 RAs	MetSUs	Hypertensive heart disease without congestive heart failure	PSM	Pooled analysis	-	-	-	-	-	-	1.38	0.69-2.76	0.72	0.36-1.45	0.361	0.720782	-	0.552742
MetGLP-1 RAs	MetSUs	Hyperuricemia	PSM	JSPH	175	273	204.52	429.77	17	35	0.93	0.52-1.67	1.08	0.60-1.92	0.815	0.978026	2.29	-
MetGLP-1 RAs	MetSUs	Hyperuricemia	PSM	FAHZU	163	499	135.43	949.84	2	13	0.57	0.13-2.56	1.75	0.39-7.69	0.464	0.794469	8.4	-
MetGLP-1 RAs	MetSUs	Hyperuricemia	PSM	Pooled analysis	-	-	-	-	-	-	0.87	0.51-1.5	1.15	0.67-1.96	0.629	0.806961	-	0.549314
MetGLP-1 RAs	MetSUs	Osteoporosis	PSM	JSPH	175	273	229.33	465.64	6	7	1.52	0.51-4.52	0.66	0.22-1.96	0.455	0.833713	4.75	-
MetGLP-1 RAs	MetSUs	Osteoporosis	PSM	FAHZU	163	499	130.54	951.96	4	15	1.02	0.33-3.13	0.98	0.32-3.03	0.973	0.996722	4.84	-
MetGLP-1 RAs	MetSUs	Osteoporosis	PSM	Pooled analysis	-	-	-	-	-	-	1.25	0.57-2.73	0.8	0.37-1.75	0.576	0.787044	-	0.618678
MetGLP-1 RAs	MetSUs	Insomnia disorders	PSM	JSPH	175	273	216.6	421.96	10	35	0.49	0.24-1	2.04	1.00-4.17	0.049	0.369957	2.73	-
MetGLP-1 RAs	MetSUs	Insomnia disorders	PSM	FAHZU	163	499	132.63	940.5	6	20	1.8	0.69-4.7	0.56	0.21-1.45	0.228	0.583164	3.68	-
MetGLP-1 RAs	MetSUs	Insomnia disorders	PSM	Pooled analysis	-	-	-	-	-	-	0.78	0.44-1.37	1.28	0.73-2.27	0.384	0.720782	-	0.0326236
MetGLP-1 RAs	MetSUs	Urinary tract infectious disease	PSM	JSPH	175	273	224.13	385.21	8	59	0.23	0.11-0.48	4.35	2.08-9.09	<0.001	0.0201887	2.87	-
MetGLP-1 RAs	MetSUs	Urinary tract infectious disease	PSM	FAHZU	163	499	135.24	907.06	3	24	0.79	0.23-2.7	1.27	0.37-4.35	0.703	0.904707	5.56	-
MetGLP-1 RAs	MetSUs	Urinary tract infectious disease	PSM	Pooled analysis	-	-	-	-	-	-	0.32	0.17-0.6	3.12	1.67-5.88	<0.001	0.0169302	-	0.0933882
MetGLP-1 RAs	MetSUs	Hepatic failure	PSM	JSPH	175	273	228.57	467.23	7	9	1.4	0.52-3.77	0.71	0.27-1.92	0.508	0.848596	4.1	-
MetGLP-1 RAs	MetSUs	Hepatic failure	PSM	FAHZU	163	499	136.42	926.1	1	26	0.14	0.02-1.04	7.14	0.96-50.00	0.054	0.300084	17.37	-
MetGLP-1 RAs	MetSUs	Hepatic failure	PSM	Pooled analysis	-	-	-	-	-	-	0.89	0.37-2.16	1.12	0.46-2.70	0.794	0.907699	-	0.0435783
MetGLP-1 RAs	MetSUs	Affective disorders	PSM	JSPH	175	273	224.79	470.54	9	6	2.72	0.96-7.68	0.37	0.13-1.04	0.059	0.395428	4.38	-
MetGLP-1 RAs	MetSUs	Affective disorders	PSM	FAHZU	163	499	136.54	988.5	0	0	-	-	-	-	-	-	-	-
MetGLP-1 RAs	MetSUs	Affective disorders	PSM	Pooled analysis	-	-	-	-	-	-	-	-	-	-	-	-	-	-
MetGLP-1 RAs	MetAcarbose	Coronary atherosclerotic diseases	PSM	JSPH	168	281	221.86	431.22	4	10	0.83	0.25-2.68	1.2	0.37-4.00	0.749	0.961007	5.25	-
MetGLP-1 RAs	MetAcarbose	Coronary atherosclerotic diseases	PSM	FAHZU	143	400	101.71	709.56	9	14	2.57	1.07-6.17	0.39	0.16-0.93	0.035	0.244857	3.31	-
MetGLP-1 RAs	MetAcarbose	Coronary atherosclerotic diseases	PSM	Pooled analysis	-	-	-	-	-	-	1.71	0.85-3.46	0.58	0.29-1.18	0.133	0.467961	-	0.12932
MetGLP-1 RAs	MetAcarbose	Chronic kidney disease	PSM	JSPH	168	281	180.19	316.42	34	73	0.82	0.55-1.24	1.22	0.81-1.82	0.344	0.830377	1.79	-
MetGLP-1 RAs	MetAcarbose	Chronic kidney disease	PSM	FAHZU	143	400	102.49	670.51	9	48	0.58	0.28-1.18	1.72	0.85-3.57	0.132	0.494211	2.77	-
MetGLP-1 RAs	MetAcarbose	Chronic kidney disease	PSM	Pooled analysis	-	-	-	-	-	-	0.75	0.53-1.07	1.33	0.93-1.89	0.117	0.425864	-	0.400399
MetGLP-1 RAs	MetAcarbose	Inflammatory polyarthritis	PSM	JSPH	168	281	199.25	394.52	14	29	0.9	0.48-1.72	1.11	0.58-2.08	0.758	0.961007	2.49	-
MetGLP-1 RAs	MetAcarbose	Inflammatory polyarthritis	PSM	FAHZU	143	400	115.11	721.12	0	1	-	-	-	-	-	-	-	-
MetGLP-1 RAs	MetAcarbose	Inflammatory polyarthritis	PSM	Pooled analysis	-	-	-	-	-	-	-	-	-	-	-	-	-	-
MetGLP-1 RAs	MetAcarbose	Hypertensive heart disease without congestive heart failure	PSM	JSPH	168	281	215.84	425.12	8	22	0.68	0.3-1.53	1.47	0.65-3.33	0.349	0.830377	3.18	-
MetGLP-1 RAs	MetAcarbose	Hypertensive heart disease without congestive heart failure	PSM	FAHZU	143	400	111.16	703.2	4	17	1	0.32-3.07	1	0.33-3.12	0.997	0.996824	4.74	-
MetGLP-1 RAs	MetAcarbose	Hypertensive heart disease without congestive heart failure	PSM	Pooled analysis	-	-	-	-	-	-	0.77	0.4-1.5	1.3	0.67-2.50	0.446	0.759766	-	0.585184
MetGLP-1 RAs	MetAcarbose	Hyperuricemia	PSM	JSPH	168	281	202.05	404.66	15	32	0.88	0.48-1.62	1.14	0.62-2.08	0.68	0.948034	2.4	-
MetGLP-1 RAs	MetAcarbose	Hyperuricemia	PSM	FAHZU	143	400	113.74	687.02	3	20	0.81	0.23-2.83	1.23	0.35-4.35	0.741	0.904707	5.67	-
MetGLP-1 RAs	MetAcarbose	Hyperuricemia	PSM	Pooled analysis	-	-	-	-	-	-	0.87	0.5-1.5	1.15	0.67-2.00	0.606	0.806961	-	0.908301
MetGLP-1 RAs	MetAcarbose	Osteoporosis	PSM	JSPH	168	281	221.08	434.21	6	12	1.13	0.42-3.05	0.88	0.33-2.38	0.816	0.978026	4.06	-
MetGLP-1 RAs	MetAcarbose	Osteoporosis	PSM	FAHZU	143	400	114.06	692.04	2	10	0.82	0.17-3.87	1.22	0.26-5.88	0.801	0.933112	8.76	-
MetGLP-1 RAs	MetAcarbose	Osteoporosis	PSM	Pooled analysis	-	-	-	-	-	-	1.03	0.44-2.37	0.97	0.42-2.27	0.952	0.991186	-	0.735393
MetGLP-1 RAs	MetAcarbose	Insomnia disorders	PSM	JSPH	168	281	216.57	397.66	9	31	0.52	0.25-1.1	1.92	0.91-4.00	0.089	0.529076	2.89	-
MetGLP-1 RAs	MetAcarbose	Insomnia disorders	PSM	FAHZU	143	400	111.38	699.71	5	11	1.96	0.66-5.83	0.51	0.17-1.52	0.227	0.583164	4.53	-
MetGLP-1 RAs	MetAcarbose	Insomnia disorders	PSM	Pooled analysis	-	-	-	-	-	-	0.8	0.43-1.47	1.25	0.68-2.33	0.468	0.762644	-	0.0502556
MetGLP-1 RAs	MetAcarbose	Urinary tract infectious disease	PSM	JSPH	168	281	216.82	390.66	8	36	0.39	0.18-0.84	2.56	1.19-5.56	0.016	0.259208	2.99	-
MetGLP-1 RAs	MetAcarbose	Urinary tract infectious disease	PSM	FAHZU	143	400	110.82	645.57	4	27	0.65	0.22-1.91	1.54	0.52-4.55	0.437	0.771535	4.49	-
MetGLP-1 RAs	MetAcarbose	Urinary tract infectious disease	PSM	Pooled analysis	-	-	-	-	-	-	0.47	0.25-0.87	2.13	1.15-4.00	0.016	0.150163	-	0.440489
MetGLP-1 RAs	MetAcarbose	Hepatic failure	PSM	JSPH	168	281	220.8	430.3	5	14	0.74	0.26-2.07	1.35	0.48-3.85	0.563	0.897018	4.3	-
MetGLP-1 RAs	MetAcarbose	Hepatic failure	PSM	FAHZU	143	400	113.7	700.93	2	21	0.43	0.1-1.9	2.33	0.53-10.00	0.268	0.626307	7.95	-
MetGLP-1 RAs	MetAcarbose	Hepatic failure	PSM	Pooled analysis	-	-	-	-	-	-	0.62	0.27-1.44	1.61	0.69-3.70	0.267	0.68226	-	0.564632
MetGLP-1 RAs	MetAcarbose	Affective disorders	PSM	JSPH	168	281	222.87	439.63	6	9	1.44	0.49-4.21	0.69	0.24-2.04	0.504	0.848596	4.38	-
MetGLP-1 RAs	MetAcarbose	Affective disorders	PSM	FAHZU	143	400	115.11	722.17	0	0	-	-	-	-	-	-	-	-
MetGLP-1 RAs	MetAcarbose	Affective disorders	PSM	Pooled analysis	-	-	-	-	-	-	-	-	-	-	-	-	-	-
MetGLP-1 RAs	MetSGLT2is	Coronary atherosclerotic diseases	PSM	JSPH	208	331	265.25	181.14	5	10	0.6	0.2-1.8	1.67	0.56-5.00	0.363	0.830377	4.64	-
MetGLP-1 RAs	MetSGLT2is	Coronary atherosclerotic diseases	PSM	FAHZU	115	115	76.13	8.96	12	2	-	-	-	-	-	-	8.5	-
MetGLP-1 RAs	MetSGLT2is	Coronary atherosclerotic diseases	PSM	Pooled analysis	-	-	-	-	-	-	-	-	-	-	-	-	-	0.126567
MetGLP-1 RAs	MetSGLT2is	Chronic kidney disease	PSM	JSPH	208	331	219.57	153.02	37	67	0.53	0.34-0.82	1.89	1.22-2.94	0.005	0.137773	1.78	-
MetGLP-1 RAs	MetSGLT2is	Chronic kidney disease	PSM	FAHZU	115	115	80.52	9.06	8	3	-	-	-	-	-	-	6.66	-
MetGLP-1 RAs	MetSGLT2is	Chronic kidney disease	PSM	Pooled analysis	-	-	-	-	-	-	-	-	-	-	-	-	-	0.0944754
MetGLP-1 RAs	MetSGLT2is	Inflammatory polyarthritis	PSM	JSPH	208	331	236.91	176.81	17	15	1.38	0.69-2.78	0.72	0.36-1.45	0.368	0.830377	2.7	-
MetGLP-1 RAs	MetSGLT2is	Inflammatory polyarthritis	PSM	FAHZU	115	115	91.78	9.44	1	0	-	-	-	-	-	-	-	-
MetGLP-1 RAs	MetSGLT2is	Inflammatory polyarthritis	PSM	Pooled analysis	-	-	-	-	-	-	-	-	-	-	-	-	-	-
MetGLP-1 RAs	MetSGLT2is	Hypertensive heart disease without congestive heart failure	PSM	JSPH	208	331	255.06	168.43	18	25	0.84	0.45-1.58	1.19	0.63-2.22	0.586	0.897018	2.38	-
MetGLP-1 RAs	MetSGLT2is	Hypertensive heart disease without congestive heart failure	PSM	FAHZU	115	115	92.83	9.03	4	1	-	-	-	-	-	-	22.93	-
MetGLP-1 RAs	MetSGLT2is	Hypertensive heart disease without congestive heart failure	PSM	Pooled analysis	-	-	-	-	-	-	-	-	-	-	-	-	-	0.70395
MetGLP-1 RAs	MetSGLT2is	Hyperuricemia	PSM	JSPH	208	331	240.93	178.42	19	13	1.84	0.9-3.76	0.54	0.27-1.11	0.095	0.53535	2.74	-
MetGLP-1 RAs	MetSGLT2is	Hyperuricemia	PSM	FAHZU	115	115	93.06	9.43	3	2	-	-	-	-	-	-	12.9	-
MetGLP-1 RAs	MetSGLT2is	Hyperuricemia	PSM	Pooled analysis	-	-	-	-	-	-	-	-	-	-	-	-	-	0.474488
MetGLP-1 RAs	MetSGLT2is	Osteoporosis	PSM	JSPH	208	331	267.7	186.87	6	4	1.04	0.23-4.66	0.96	0.21-4.35	0.955	0.991984	6.1	-
MetGLP-1 RAs	MetSGLT2is	Osteoporosis	PSM	FAHZU	115	115	88.65	9.36	2	3	-	-	-	-	-	-	12.9	-
MetGLP-1 RAs	MetSGLT2is	Osteoporosis	PSM	Pooled analysis	-	-	-	-	-	-	-	-	-	-	-	-	-	0.344798
MetGLP-1 RAs	MetSGLT2is	Insomnia disorders	PSM	JSPH	208	331	254	185.17	12	9	1.06	0.41-2.77	0.94	0.36-2.44	0.902	0.986671	3.44	-
MetGLP-1 RAs	MetSGLT2is	Insomnia disorders	PSM	FAHZU	115	115	90.99	9.44	4	0	-	-	-	-	-	-	-	-
MetGLP-1 RAs	MetSGLT2is	Insomnia disorders	PSM	Pooled analysis	-	-	-	-	-	-	-	-	-	-	-	-	-	-
MetGLP-1 RAs	MetSGLT2is	Urinary tract infectious disease	PSM	JSPH	208	331	261.46	181.29	9	15	0.34	0.13-0.9	2.94	1.11-7.69	0.03	0.282581	3.26	-
MetGLP-1 RAs	MetSGLT2is	Urinary tract infectious disease	PSM	FAHZU	115	115	90.14	9.44	3	0	-	-	-	-	-	-	-	-
MetGLP-1 RAs	MetSGLT2is	Urinary tract infectious disease	PSM	Pooled analysis	-	-	-	-	-	-	-	-	-	-	-	-	-	-
MetGLP-1 RAs	MetSGLT2is	Hepatic failure	PSM	JSPH	208	331	270.6	186.69	5	1	5.54	0.64-48.23	0.18	0.02-1.56	0.121	0.589497	21.52	-
MetGLP-1 RAs	MetSGLT2is	Hepatic failure	PSM	FAHZU	115	115	92.56	9.3	3	1	-	-	-	-	-	-	25.41	-
MetGLP-1 RAs	MetSGLT2is	Hepatic failure	PSM	Pooled analysis	-	-	-	-	-	-	-	-	-	-	-	-	-	0.1846
MetGLP-1 RAs	MetSGLT2is	Affective disorders	PSM	JSPH	208	331	258.11	181.44	13	7	2.65	1.06-6.64	0.38	0.15-0.94	0.038	0.317895	3.72	-
MetGLP-1 RAs	MetSGLT2is	Affective disorders	PSM	FAHZU	115	115	94.43	9.44	0	0	-	-	-	-	-	-	-	-
MetGLP-1 RAs	MetSGLT2is	Affective disorders	PSM	Pooled analysis	-	-	-	-	-	-	-	-	-	-	-	-	-	-
MetGlinides	MetDPP4is	Coronary atherosclerotic diseases	PSM	JSPH	185	557	249.93	933.98	10	36	0.98	0.49-1.97	1.02	0.51-2.04	0.951	0.991984	2.72	-
MetGlinides	MetDPP4is	Coronary atherosclerotic diseases	PSM	FAHZU	496	857	1045.76	692.14	16	43	0.41	0.22-0.76	2.44	1.32-4.55	0.005	0.0785078	2.27	-
MetGlinides	MetDPP4is	Coronary atherosclerotic diseases	PSM	Pooled analysis	-	-	-	-	-	-	0.6	0.38-0.96	1.67	1.04-2.63	0.032	0.206308	-	0.0687088
MetGlinides	MetDPP4is	Chronic kidney disease	PSM	JSPH	185	557	185.41	656.04	55	177	1.05	0.78-1.42	0.95	0.70-1.28	0.75	0.961007	1.54	-
MetGlinides	MetDPP4is	Chronic kidney disease	PSM	FAHZU	496	857	993.65	699.02	64	48	1.82	1.24-2.68	0.55	0.37-0.81	0.002	0.0576076	1.71	-
MetGlinides	MetDPP4is	Chronic kidney disease	PSM	Pooled analysis	-	-	-	-	-	-	1.3	1.02-1.64	0.77	0.61-0.98	0.032	0.206308	-	0.0276682
MetGlinides	MetDPP4is	Inflammatory polyarthritis	PSM	JSPH	185	557	225.68	846.57	23	66	1.2	0.75-1.93	0.83	0.52-1.33	0.451	0.833713	1.97	-
MetGlinides	MetDPP4is	Inflammatory polyarthritis	PSM	FAHZU	496	857	1087.84	736.53	2	0	-	-	-	-	-	-	-	-
MetGlinides	MetDPP4is	Inflammatory polyarthritis	PSM	Pooled analysis	-	-	-	-	-	-	-	-	-	-	-	-	-	-
MetGlinides	MetDPP4is	Hypertensive heart disease without congestive heart failure	PSM	JSPH	185	557	257.13	935.86	7	40	0.6	0.27-1.34	1.67	0.75-3.70	0.212	0.692949	3.15	-
MetGlinides	MetDPP4is	Hypertensive heart disease without congestive heart failure	PSM	FAHZU	496	857	1077.61	726.29	8	21	0.34	0.13-0.86	2.94	1.16-7.69	0.023	0.226436	3.2	-
MetGlinides	MetDPP4is	Hypertensive heart disease without congestive heart failure	PSM	Pooled analysis	-	-	-	-	-	-	0.47	0.25-0.87	2.13	1.15-4.00	0.015	0.150163	-	0.35889
MetGlinides	MetDPP4is	Hyperuricemia	PSM	JSPH	185	557	244.38	868.36	13	70	0.62	0.34-1.12	1.61	0.89-2.94	0.112	0.589497	2.33	-
MetGlinides	MetDPP4is	Hyperuricemia	PSM	FAHZU	496	857	1041	720.04	25	17	1.75	0.92-3.34	0.57	0.30-1.09	0.087	0.372944	2.41	-
MetGlinides	MetDPP4is	Hyperuricemia	PSM	Pooled analysis	-	-	-	-	-	-	1	0.65-1.55	1	0.65-1.54	0.995	0.995475	-	0.0196492
MetGlinides	MetDPP4is	Osteoporosis	PSM	JSPH	185	557	258.08	1007.88	5	15	1.26	0.46-3.48	0.79	0.29-2.17	0.653	0.928736	4.25	-
MetGlinides	MetDPP4is	Osteoporosis	PSM	FAHZU	496	857	1070.21	725.84	15	20	0.88	0.43-1.78	1.14	0.56-2.33	0.718	0.904707	2.6	-
MetGlinides	MetDPP4is	Osteoporosis	PSM	Pooled analysis	-	-	-	-	-	-	0.99	0.55-1.77	1.01	0.56-1.82	0.969	0.992108	-	0.565402
MetGlinides	MetDPP4is	Insomnia disorders	PSM	JSPH	185	557	234.06	821.72	17	82	0.69	0.41-1.16	1.45	0.86-2.44	0.163	0.629044	2.11	-
MetGlinides	MetDPP4is	Insomnia disorders	PSM	FAHZU	496	857	1043.6	707.11	17	22	0.72	0.36-1.46	1.39	0.68-2.78	0.369	0.709341	2.47	-
MetGlinides	MetDPP4is	Insomnia disorders	PSM	Pooled analysis	-	-	-	-	-	-	0.7	0.46-1.07	1.43	0.93-2.17	0.098	0.388567	-	0.913228
MetGlinides	MetDPP4is	Urinary tract infectious disease	PSM	JSPH	185	557	228.07	807	17	88	0.66	0.4-1.12	1.52	0.89-2.50	0.124	0.589497	2.1	-
MetGlinides	MetDPP4is	Urinary tract infectious disease	PSM	FAHZU	496	857	1004.27	690.74	27	40	0.6	0.35-1.02	1.67	0.98-2.86	0.059	0.30038	2.01	-
MetGlinides	MetDPP4is	Urinary tract infectious disease	PSM	Pooled analysis	-	-	-	-	-	-	0.63	0.43-0.92	1.59	1.09-2.33	0.016	0.150163	-	0.771687
MetGlinides	MetDPP4is	Hepatic failure	PSM	JSPH	185	557	251.66	1002.7	8	23	1.25	0.55-2.81	0.8	0.36-1.82	0.593	0.897018	3.16	-
MetGlinides	MetDPP4is	Hepatic failure	PSM	FAHZU	496	857	1045.48	705.8	27	29	0.97	0.55-1.7	1.03	0.59-1.82	0.908	0.982265	2.12	-
MetGlinides	MetDPP4is	Hepatic failure	PSM	Pooled analysis	-	-	-	-	-	-	1.05	0.66-1.67	0.95	0.60-1.52	0.833	0.912526	-	0.613623
MetGlinides	MetDPP4is	Affective disorders	PSM	JSPH	185	557	266.31	1008.55	2	12	0.55	0.12-2.44	1.82	0.41-8.33	0.429	0.830377	8.5	-
MetGlinides	MetDPP4is	Affective disorders	PSM	FAHZU	496	857	1099.98	736.53	0	0	-	-	-	-	-	-	-	-
MetGlinides	MetDPP4is	Affective disorders	PSM	Pooled analysis	-	-	-	-	-	-	-	-	-	-	-	-	-	-
MetGlinides	MetInsulin	Coronary atherosclerotic diseases	PSM	JSPH	179	521	241.56	670.79	11	30	1.05	0.53-2.1	0.95	0.48-1.89	0.88	0.986077	2.68	-
MetGlinides	MetInsulin	Coronary atherosclerotic diseases	PSM	FAHZU	511	933	1077.04	1399.2	18	39	0.7	0.4-1.23	1.43	0.81-2.50	0.218	0.583164	2.22	-
MetGlinides	MetInsulin	Coronary atherosclerotic diseases	PSM	Pooled analysis	-	-	-	-	-	-	0.83	0.53-1.28	1.2	0.78-1.89	0.391	0.720782	-	0.368669
MetGlinides	MetInsulin	Chronic kidney disease	PSM	JSPH	179	521	169.69	475.98	58	171	0.98	0.73-1.32	1.02	0.76-1.37	0.901	0.986671	1.53	-
MetGlinides	MetInsulin	Chronic kidney disease	PSM	FAHZU	511	933	1022.13	1292.31	69	126	0.96	0.71-1.29	1.04	0.78-1.41	0.795	0.933112	1.52	-
MetGlinides	MetInsulin	Chronic kidney disease	PSM	Pooled analysis	-	-	-	-	-	-	0.97	0.79-1.2	1.03	0.83-1.27	0.785	0.906785	-	0.924115
MetGlinides	MetInsulin	Inflammatory polyarthritis	PSM	JSPH	179	521	217.92	636.91	22	38	1.69	1-2.85	0.59	0.35-1.00	0.052	0.369957	2.12	-
MetGlinides	MetInsulin	Inflammatory polyarthritis	PSM	FAHZU	511	933	1115.27	1455.11	4	4	1.67	0.41-6.7	0.6	0.15-2.44	0.473	0.794469	7.25	-
MetGlinides	MetInsulin	Inflammatory polyarthritis	PSM	Pooled analysis	-	-	-	-	-	-	1.68	1.03-2.75	0.6	0.36-0.97	0.038	0.22035	-	0.987417
MetGlinides	MetInsulin	Hypertensive heart disease without congestive heart failure	PSM	JSPH	179	521	246.46	687.79	8	22	1.04	0.46-2.34	0.96	0.43-2.17	0.922	0.991465	3.18	-
MetGlinides	MetInsulin	Hypertensive heart disease without congestive heart failure	PSM	FAHZU	511	933	1104.93	1441.16	9	27	0.46	0.21-0.99	2.17	1.01-4.76	0.047	0.282008	2.94	-
MetGlinides	MetInsulin	Hypertensive heart disease without congestive heart failure	PSM	Pooled analysis	-	-	-	-	-	-	0.68	0.39-1.18	1.47	0.85-2.56	0.169	0.538044	-	0.14917
MetGlinides	MetInsulin	Hyperuricemia	PSM	JSPH	179	521	230.01	660.02	14	33	1.23	0.66-2.3	0.81	0.43-1.52	0.518	0.851712	2.44	-
MetGlinides	MetInsulin	Hyperuricemia	PSM	FAHZU	511	933	1063.96	1390.59	26	43	1.03	0.63-1.68	0.97	0.60-1.59	0.913	0.982265	2.01	-
MetGlinides	MetInsulin	Hyperuricemia	PSM	Pooled analysis	-	-	-	-	-	-	1.1	0.75-1.62	0.91	0.62-1.33	0.628	0.806961	-	0.658493
MetGlinides	MetInsulin	Osteoporosis	PSM	JSPH	179	521	248.61	696.46	6	15	1.12	0.44-2.9	0.89	0.34-2.27	0.81	0.978026	3.87	-
MetGlinides	MetInsulin	Osteoporosis	PSM	FAHZU	511	933	1086.2	1402.22	17	30	0.98	0.54-1.79	1.02	0.56-1.85	0.952	0.991112	2.34	-
MetGlinides	MetInsulin	Osteoporosis	PSM	Pooled analysis	-	-	-	-	-	-	1.02	0.61-1.69	0.98	0.59-1.64	0.938	0.984331	-	0.813813
MetGlinides	MetInsulin	Insomnia disorders	PSM	JSPH	179	521	226.86	654.2	16	30	1.56	0.85-2.87	0.64	0.35-1.18	0.15	0.628827	2.38	-
MetGlinides	MetInsulin	Insomnia disorders	PSM	FAHZU	511	933	1073.52	1419.72	18	28	0.88	0.48-1.61	1.14	0.62-2.08	0.68	0.898477	2.33	-
MetGlinides	MetInsulin	Insomnia disorders	PSM	Pooled analysis	-	-	-	-	-	-	1.17	0.76-1.79	0.85	0.56-1.32	0.472	0.762644	-	0.189542
MetGlinides	MetInsulin	Urinary tract infectious disease	PSM	JSPH	179	521	217.65	656.2	16	39	1.2	0.67-2.15	0.83	0.47-1.49	0.534	0.871604	2.3	-
MetGlinides	MetInsulin	Urinary tract infectious disease	PSM	FAHZU	511	933	1037.16	1407.86	28	39	1.11	0.68-1.81	0.9	0.55-1.47	0.682	0.898477	2	-
MetGlinides	MetInsulin	Urinary tract infectious disease	PSM	Pooled analysis	-	-	-	-	-	-	1.15	0.79-1.67	0.87	0.60-1.27	0.475	0.762644	-	0.832058
MetGlinides	MetInsulin	Hepatic failure	PSM	JSPH	179	521	245.94	685.64	7	21	0.96	0.41-2.26	1.04	0.44-2.44	0.922	0.991465	3.4	-
MetGlinides	MetInsulin	Hepatic failure	PSM	FAHZU	511	933	1071.12	1348.37	29	61	0.75	0.48-1.18	1.33	0.85-2.08	0.213	0.583164	1.88	-
MetGlinides	MetInsulin	Hepatic failure	PSM	Pooled analysis	-	-	-	-	-	-	0.79	0.53-1.18	1.27	0.85-1.89	0.251	0.67832	-	0.623277
MetGlinides	MetInsulin	Affective disorders	PSM	JSPH	179	521	255.14	701.51	3	13	0.64	0.18-2.25	1.56	0.44-5.56	0.488	0.848596	6.02	-
MetGlinides	MetInsulin	Affective disorders	PSM	FAHZU	511	933	1128.05	1469.32	0	0	-	-	-	-	-	-	-	-
MetGlinides	MetInsulin	Affective disorders	PSM	Pooled analysis	-	-	-	-	-	-	-	-	-	-	-	-	-	-
MetGlinides	MetSUs	Coronary atherosclerotic diseases	PSM	JSPH	178	438	248.63	772.22	11	23	1.41	0.69-2.9	0.71	0.34-1.45	0.349	0.830377	2.79	-
MetGlinides	MetSUs	Coronary atherosclerotic diseases	PSM	FAHZU	504	967	1060.53	1837.09	13	24	0.97	0.5-1.91	1.03	0.52-2.00	0.94	0.991112	2.62	-
MetGlinides	MetSUs	Coronary atherosclerotic diseases	PSM	Pooled analysis	-	-	-	-	-	-	1.16	0.71-1.9	0.86	0.53-1.41	0.558	0.779421	-	0.462621
MetGlinides	MetSUs	Chronic kidney disease	PSM	JSPH	178	438	178.11	482.8	56	148	0.95	0.7-1.29	1.05	0.78-1.43	0.739	0.961007	1.55	-
MetGlinides	MetSUs	Chronic kidney disease	PSM	FAHZU	504	967	1009.33	1710.71	58	109	0.99	0.72-1.36	1.01	0.74-1.39	0.945	0.991112	1.58	-
MetGlinides	MetSUs	Chronic kidney disease	PSM	Pooled analysis	-	-	-	-	-	-	0.97	0.78-1.21	1.03	0.83-1.28	0.774	0.901833	-	0.856087
MetGlinides	MetSUs	Inflammatory polyarthritis	PSM	JSPH	178	438	223.72	651.61	24	76	0.85	0.54-1.35	1.18	0.74-1.85	0.497	0.848596	1.93	-
MetGlinides	MetSUs	Inflammatory polyarthritis	PSM	FAHZU	504	967	1084.96	1872.26	1	2	0.95	0.09-10.52	1.05	0.10-11.11	0.969	0.996722	30.91	-
MetGlinides	MetSUs	Inflammatory polyarthritis	PSM	Pooled analysis	-	-	-	-	-	-	0.86	0.55-1.34	1.16	0.75-1.82	0.5	0.762644	-	0.928192
MetGlinides	MetSUs	Hypertensive heart disease without congestive heart failure	PSM	JSPH	178	438	254.3	769.13	8	21	1.07	0.47-2.41	0.93	0.41-2.13	0.876	0.986077	3.2	-
MetGlinides	MetSUs	Hypertensive heart disease without congestive heart failure	PSM	FAHZU	504	967	1072.02	1839.74	8	22	0.64	0.28-1.44	1.56	0.69-3.57	0.281	0.626307	3.18	-
MetGlinides	MetSUs	Hypertensive heart disease without congestive heart failure	PSM	Pooled analysis	-	-	-	-	-	-	0.83	0.46-1.47	1.2	0.68-2.17	0.513	0.762644	-	0.38398
MetGlinides	MetSUs	Hyperuricemia	PSM	JSPH	178	438	235.58	687.41	16	64	0.69	0.4-1.19	1.45	0.84-2.50	0.177	0.629044	2.19	-
MetGlinides	MetSUs	Hyperuricemia	PSM	FAHZU	504	967	1050.29	1801.35	24	34	1.29	0.77-2.18	0.78	0.46-1.30	0.337	0.665929	2.11	-
MetGlinides	MetSUs	Hyperuricemia	PSM	Pooled analysis	-	-	-	-	-	-	0.96	0.65-1.39	1.04	0.72-1.54	0.812	0.907699	-	0.101264
MetGlinides	MetSUs	Osteoporosis	PSM	JSPH	178	438	256.45	773.48	6	13	1.29	0.49-3.41	0.78	0.29-2.04	0.604	0.897018	3.99	-
MetGlinides	MetSUs	Osteoporosis	PSM	FAHZU	504	967	1055.09	1810.05	16	32	0.94	0.52-1.72	1.06	0.58-1.92	0.846	0.958954	2.36	-
MetGlinides	MetSUs	Osteoporosis	PSM	Pooled analysis	-	-	-	-	-	-	1.03	0.62-1.71	0.97	0.58-1.61	0.914	0.975633	-	0.58664
MetGlinides	MetSUs	Insomnia disorders	PSM	JSPH	178	438	231.58	672.7	18	59	0.82	0.48-1.39	1.22	0.72-2.08	0.466	0.834229	2.13	-
MetGlinides	MetSUs	Insomnia disorders	PSM	FAHZU	504	967	1041.89	1785.85	17	37	0.82	0.46-1.46	1.22	0.68-2.17	0.505	0.831497	2.27	-
MetGlinides	MetSUs	Insomnia disorders	PSM	Pooled analysis	-	-	-	-	-	-	0.82	0.56-1.21	1.22	0.83-1.79	0.323	0.720782	-	0.997774
MetGlinides	MetSUs	Urinary tract infectious disease	PSM	JSPH	178	438	222.89	629.28	18	85	0.58	0.35-0.97	1.72	1.03-2.86	0.038	0.317895	2.07	-
MetGlinides	MetSUs	Urinary tract infectious disease	PSM	FAHZU	504	967	1019.6	1733.63	26	49	0.92	0.57-1.48	1.09	0.68-1.75	0.737	0.904707	1.97	-
MetGlinides	MetSUs	Urinary tract infectious disease	PSM	Pooled analysis	-	-	-	-	-	-	0.74	0.53-1.05	1.35	0.95-1.89	0.096	0.388567	-	0.19891
MetGlinides	MetSUs	Hepatic failure	PSM	JSPH	178	438	250.92	774.57	7	17	1.19	0.49-2.87	0.84	0.35-2.04	0.701	0.957414	3.52	-
MetGlinides	MetSUs	Hepatic failure	PSM	FAHZU	504	967	1055.28	1786.2	25	36	1.24	0.75-2.07	0.81	0.48-1.33	0.402	0.756224	2.07	-
MetGlinides	MetSUs	Hepatic failure	PSM	Pooled analysis	-	-	-	-	-	-	1.23	0.79-1.91	0.81	0.52-1.27	0.358	0.720782	-	0.930147
MetGlinides	MetSUs	Affective disorders	PSM	JSPH	178	438	262.98	782.77	3	10	0.89	0.24-3.23	1.12	0.31-4.17	0.854	0.983568	6.32	-
MetGlinides	MetSUs	Affective disorders	PSM	FAHZU	504	967	1094.39	1888.55	0	0	-	-	-	-	-	-	-	-
MetGlinides	MetSUs	Affective disorders	PSM	Pooled analysis	-	-	-	-	-	-	-	-	-	-	-	-	-	-
MetGlinides	MetAcarbose	Coronary atherosclerotic diseases	PSM	JSPH	178	426	242.72	679.07	12	19	1.64	0.8-3.39	0.61	0.29-1.25	0.179	0.629044	2.81	-
MetGlinides	MetAcarbose	Coronary atherosclerotic diseases	PSM	FAHZU	503	503	1037.77	800.93	15	14	0.95	0.46-1.97	1.05	0.51-2.17	0.887	0.982265	2.83	-
MetGlinides	MetAcarbose	Coronary atherosclerotic diseases	PSM	Pooled analysis	-	-	-	-	-	-	1.25	0.75-2.1	0.8	0.48-1.33	0.392	0.720782	-	0.295886
MetGlinides	MetAcarbose	Chronic kidney disease	PSM	JSPH	178	426	172.09	453.8	58	141	1.04	0.76-1.41	0.96	0.71-1.32	0.824	0.978026	1.55	-
MetGlinides	MetAcarbose	Chronic kidney disease	PSM	FAHZU	503	503	978.66	722.5	66	78	0.79	0.57-1.1	1.27	0.91-1.75	0.158	0.504646	1.6	-
MetGlinides	MetAcarbose	Chronic kidney disease	PSM	Pooled analysis	-	-	-	-	-	-	0.91	0.73-1.14	1.1	0.88-1.37	0.424	0.739527	-	0.235426
MetGlinides	MetAcarbose	Inflammatory polyarthritis	PSM	JSPH	178	426	218.64	601.12	25	60	1.09	0.68-1.74	0.92	0.57-1.47	0.725	0.961007	1.95	-
MetGlinides	MetAcarbose	Inflammatory polyarthritis	PSM	FAHZU	503	503	1067.75	808.91	4	3	1.3	0.29-5.82	0.77	0.17-3.45	0.735	0.904707	8.5	-
MetGlinides	MetAcarbose	Inflammatory polyarthritis	PSM	Pooled analysis	-	-	-	-	-	-	1.1	0.71-1.73	0.91	0.58-1.41	0.663	0.818625	-	0.827265
MetGlinides	MetAcarbose	Hypertensive heart disease without congestive heart failure	PSM	JSPH	178	426	251.13	686.21	7	28	0.66	0.29-1.5	1.52	0.67-3.45	0.32	0.82443	3.27	-
MetGlinides	MetAcarbose	Hypertensive heart disease without congestive heart failure	PSM	FAHZU	503	503	1059.21	800.02	8	9	0.75	0.29-1.97	1.33	0.51-3.45	0.566	0.839301	3.9	-
MetGlinides	MetAcarbose	Hypertensive heart disease without congestive heart failure	PSM	Pooled analysis	-	-	-	-	-	-	0.7	0.37-1.31	1.43	0.76-2.70	0.259	0.68226	-	0.830288
MetGlinides	MetAcarbose	Hyperuricemia	PSM	JSPH	178	426	231.31	625.57	15	48	0.82	0.46-1.46	1.22	0.68-2.17	0.492	0.848596	2.29	-
MetGlinides	MetAcarbose	Hyperuricemia	PSM	FAHZU	503	503	1023.52	762.34	27	24	1.03	0.59-1.8	0.97	0.56-1.69	0.907	0.982265	2.19	-
MetGlinides	MetAcarbose	Hyperuricemia	PSM	Pooled analysis	-	-	-	-	-	-	0.92	0.62-1.38	1.09	0.72-1.61	0.697	0.843236	-	0.562627
MetGlinides	MetAcarbose	Osteoporosis	PSM	JSPH	178	426	251.95	703.58	6	13	1.2	0.46-3.16	0.83	0.32-2.17	0.713	0.96083	3.99	-
MetGlinides	MetAcarbose	Osteoporosis	PSM	FAHZU	503	503	1047.55	784.88	14	17	0.77	0.38-1.57	1.3	0.64-2.63	0.475	0.794469	2.75	-
MetGlinides	MetAcarbose	Osteoporosis	PSM	Pooled analysis	-	-	-	-	-	-	0.9	0.51-1.6	1.11	0.62-1.96	0.721	0.86337	-	0.472205
MetGlinides	MetAcarbose	Insomnia disorders	PSM	JSPH	178	426	230.56	632.94	16	52	0.79	0.45-1.39	1.27	0.72-2.22	0.419	0.830377	2.23	-
MetGlinides	MetAcarbose	Insomnia disorders	PSM	FAHZU	503	503	1022.09	793.73	18	9	1.57	0.7-3.52	0.64	0.28-1.43	0.273	0.626307	3.14	-
MetGlinides	MetAcarbose	Insomnia disorders	PSM	Pooled analysis	-	-	-	-	-	-	0.99	0.63-1.57	1.01	0.64-1.59	0.97	0.992108	-	0.173163
MetGlinides	MetAcarbose	Urinary tract infectious disease	PSM	JSPH	178	426	217.08	588.18	18	70	0.66	0.4-1.12	1.52	0.89-2.50	0.122	0.589497	2.1	-
MetGlinides	MetAcarbose	Urinary tract infectious disease	PSM	FAHZU	503	503	991.6	744.48	29	32	0.7	0.42-1.16	1.43	0.86-2.38	0.163	0.504646	2.05	-
MetGlinides	MetAcarbose	Urinary tract infectious disease	PSM	Pooled analysis	-	-	-	-	-	-	0.68	0.47-0.98	1.47	1.02-2.13	0.038	0.22035	-	0.902132
MetGlinides	MetAcarbose	Hepatic failure	PSM	JSPH	178	426	249.28	694.48	7	19	0.98	0.41-2.34	1.02	0.43-2.44	0.971	0.991984	3.45	-
MetGlinides	MetAcarbose	Hepatic failure	PSM	FAHZU	503	503	1043.75	784.86	23	17	1.2	0.64-2.25	0.83	0.44-1.56	0.58	0.846222	2.45	-
MetGlinides	MetAcarbose	Hepatic failure	PSM	Pooled analysis	-	-	-	-	-	-	1.12	0.67-1.86	0.89	0.54-1.49	0.67	0.818625	-	0.722454
MetGlinides	MetAcarbose	Affective disorders	PSM	JSPH	178	426	258.49	702.05	3	14	0.56	0.16-1.96	1.79	0.51-6.25	0.367	0.830377	5.94	-
MetGlinides	MetAcarbose	Affective disorders	PSM	FAHZU	503	503	1080.53	812.26	0	0	-	-	-	-	-	-	-	-
MetGlinides	MetAcarbose	Affective disorders	PSM	Pooled analysis	-	-	-	-	-	-	-	-	-	-	-	-	-	-
MetGlinides	MetSGLT2is	Coronary atherosclerotic diseases	PSM	JSPH	169	364	217.08	170.92	10	15	1.02	0.45-2.35	0.98	0.43-2.22	0.958	0.991984	3.14	-
MetGlinides	MetSGLT2is	Coronary atherosclerotic diseases	PSM	FAHZU	179	179	374.03	12.25	9	1	-	-	-	-	-	-	19.17	-
MetGlinides	MetSGLT2is	Coronary atherosclerotic diseases	PSM	Pooled analysis	-	-	-	-	-	-	-	-	-	-	-	-	-	0.296277
MetGlinides	MetSGLT2is	Chronic kidney disease	PSM	JSPH	169	364	161.79	137.79	50	86	0.86	0.6-1.24	1.16	0.81-1.67	0.41	0.830377	1.65	-
MetGlinides	MetSGLT2is	Chronic kidney disease	PSM	FAHZU	179	179	351.86	13.46	30	4	-	-	-	-	-	-	4.44	-
MetGlinides	MetSGLT2is	Chronic kidney disease	PSM	Pooled analysis	-	-	-	-	-	-	-	-	-	-	-	-	-	0.00508134
MetGlinides	MetSGLT2is	Inflammatory polyarthritis	PSM	JSPH	169	364	192.61	169.24	21	17	1.38	0.69-2.75	0.72	0.36-1.45	0.357	0.830377	2.49	-
MetGlinides	MetSGLT2is	Inflammatory polyarthritis	PSM	FAHZU	179	179	405.69	13.92	0	0	-	-	-	-	-	-	-	-
MetGlinides	MetSGLT2is	Inflammatory polyarthritis	PSM	Pooled analysis	-	-	-	-	-	-	-	-	-	-	-	-	-	-
MetGlinides	MetSGLT2is	Hypertensive heart disease without congestive heart failure	PSM	JSPH	169	364	219.72	168.67	7	18	0.46	0.17-1.22	2.17	0.82-5.88	0.118	0.589497	3.48	-
MetGlinides	MetSGLT2is	Hypertensive heart disease without congestive heart failure	PSM	FAHZU	179	179	383.62	13.92	5	0	-	-	-	-	-	-	-	-
MetGlinides	MetSGLT2is	Hypertensive heart disease without congestive heart failure	PSM	Pooled analysis	-	-	-	-	-	-	-	-	-	-	-	-	-	-
MetGlinides	MetSGLT2is	Hyperuricemia	PSM	JSPH	169	364	212.54	172.23	11	15	1.1	0.5-2.41	0.91	0.41-2.00	0.817	0.978026	3.04	-
MetGlinides	MetSGLT2is	Hyperuricemia	PSM	FAHZU	179	179	370.89	13.91	11	3	-	-	-	-	-	-	6.2	-
MetGlinides	MetSGLT2is	Hyperuricemia	PSM	Pooled analysis	-	-	-	-	-	-	-	-	-	-	-	-	-	0.61542
MetGlinides	MetSGLT2is	Osteoporosis	PSM	JSPH	169	364	220.4	176.96	6	8	0.82	0.25-2.76	1.22	0.36-4.00	0.753	0.961007	4.54	-
MetGlinides	MetSGLT2is	Osteoporosis	PSM	FAHZU	179	179	392.65	13.8	5	4	-	-	-	-	-	-	6.55	-
MetGlinides	MetSGLT2is	Osteoporosis	PSM	Pooled analysis	-	-	-	-	-	-	-	-	-	-	-	-	-	0.630447
MetGlinides	MetSGLT2is	Insomnia disorders	PSM	JSPH	169	364	197.43	172.97	16	19	1.03	0.51-2.1	0.97	0.48-1.96	0.931	0.991984	2.59	-
MetGlinides	MetSGLT2is	Insomnia disorders	PSM	FAHZU	179	179	393.89	13.92	7	0	-	-	-	-	-	-	-	-
MetGlinides	MetSGLT2is	Insomnia disorders	PSM	Pooled analysis	-	-	-	-	-	-	-	-	-	-	-	-	-	-
MetGlinides	MetSGLT2is	Urinary tract infectious disease	PSM	JSPH	169	364	203.65	173.38	14	18	0.93	0.45-1.91	1.08	0.52-2.22	0.846	0.983568	2.71	-
MetGlinides	MetSGLT2is	Urinary tract infectious disease	PSM	FAHZU	179	179	364.94	13.92	7	0	-	-	-	-	-	-	-	-
MetGlinides	MetSGLT2is	Urinary tract infectious disease	PSM	Pooled analysis	-	-	-	-	-	-	-	-	-	-	-	-	-	-
MetGlinides	MetSGLT2is	Hepatic failure	PSM	JSPH	169	364	214.25	177.04	8	4	2.81	0.82-9.7	0.36	0.10-1.22	0.102	0.559236	5.56	-
MetGlinides	MetSGLT2is	Hepatic failure	PSM	FAHZU	179	179	366.45	13.92	15	0	-	-	-	-	-	-	-	-
MetGlinides	MetSGLT2is	Hepatic failure	PSM	Pooled analysis	-	-	-	-	-	-	-	-	-	-	-	-	-	-
MetGlinides	MetSGLT2is	Affective disorders	PSM	JSPH	169	364	228.9	177.47	2	6	0.31	0.04-2.54	3.23	0.39-25.00	0.273	0.779579	9.85	-
MetGlinides	MetSGLT2is	Affective disorders	PSM	FAHZU	179	179	405.69	13.92	0	0	-	-	-	-	-	-	-	-
MetGlinides	MetSGLT2is	Affective disorders	PSM	Pooled analysis	-	-	-	-	-	-	-	-	-	-	-	-	-	-
MetGlinides	MetGLP-1 RAs	Coronary atherosclerotic diseases	PSM	JSPH	105	105	124.25	130.44	7	1	7.38	0.91-60	0.14	0.02-1.10	0.062	0.401992	19.99	-
MetGlinides	MetGLP-1 RAs	Coronary atherosclerotic diseases	PSM	FAHZU	141	141	268.22	97.7	6	10	0.46	0.18-1.2	2.17	0.83-5.56	0.113	0.440784	4.25	-
MetGlinides	MetGLP-1 RAs	Coronary atherosclerotic diseases	PSM	Pooled analysis	-	-	-	-	-	-	0.74	0.31-1.78	1.35	0.56-3.23	0.506	0.762644	-	0.0241555
MetGlinides	MetGLP-1 RAs	Chronic kidney disease	PSM	JSPH	105	105	93.6	92.24	28	26	1.06	0.62-1.82	0.94	0.55-1.61	0.819	0.978026	2.14	-
MetGlinides	MetGLP-1 RAs	Chronic kidney disease	PSM	FAHZU	141	141	258.45	99.46	18	9	1.53	0.71-3.31	0.65	0.30-1.41	0.279	0.626307	3.14	-
MetGlinides	MetGLP-1 RAs	Chronic kidney disease	PSM	Pooled analysis	-	-	-	-	-	-	1.2	0.77-1.86	0.83	0.54-1.30	0.42	0.739527	-	0.271
MetGlinides	MetGLP-1 RAs	Inflammatory polyarthritis	PSM	JSPH	105	105	128.51	114.33	7	8	0.77	0.28-2.14	1.3	0.47-3.57	0.615	0.897018	4.26	-
MetGlinides	MetGLP-1 RAs	Inflammatory polyarthritis	PSM	FAHZU	141	141	283.68	109.44	0	0	-	-	-	-	-	-	-	-
MetGlinides	MetGLP-1 RAs	Inflammatory polyarthritis	PSM	Pooled analysis	-	-	-	-	-	-	-	-	-	-	-	-	-	-
MetGlinides	MetGLP-1 RAs	Hypertensive heart disease without congestive heart failure	PSM	JSPH	105	105	131.46	122.99	5	8	0.6	0.2-1.83	1.67	0.55-5.00	0.368	0.830377	4.94	-
MetGlinides	MetGLP-1 RAs	Hypertensive heart disease without congestive heart failure	PSM	FAHZU	141	141	263.37	106.95	5	4	0.78	0.21-2.88	1.28	0.35-4.76	0.708	0.904707	6.55	-
MetGlinides	MetGLP-1 RAs	Hypertensive heart disease without congestive heart failure	PSM	Pooled analysis	-	-	-	-	-	-	0.67	0.29-1.56	1.49	0.64-3.45	0.353	0.720782	-	0.657523
MetGlinides	MetGLP-1 RAs	Hyperuricemia	PSM	JSPH	105	105	121.62	109.57	9	10	0.87	0.35-2.15	1.15	0.47-2.86	0.763	0.961007	3.62	-
MetGlinides	MetGLP-1 RAs	Hyperuricemia	PSM	FAHZU	141	141	265.5	108.34	8	2	3.09	0.68-14.01	0.32	0.07-1.47	0.143	0.496542	9.16	-
MetGlinides	MetGLP-1 RAs	Hyperuricemia	PSM	Pooled analysis	-	-	-	-	-	-	1.21	0.56-2.64	0.83	0.38-1.79	0.623	0.806961	-	0.134076
MetGlinides	MetGLP-1 RAs	Osteoporosis	PSM	JSPH	105	105	136.61	128.68	2	3	0.51	0.08-3.12	1.96	0.32-12.50	0.467	0.834229	12.9	-
MetGlinides	MetGLP-1 RAs	Osteoporosis	PSM	FAHZU	141	141	275.86	108.31	4	3	1.42	0.37-5.41	0.7	0.18-2.70	0.609	0.851809	8.5	-
MetGlinides	MetGLP-1 RAs	Osteoporosis	PSM	Pooled analysis	-	-	-	-	-	-	0.99	0.34-2.9	1.01	0.34-2.94	0.983	0.992108	-	0.530392
MetGlinides	MetGLP-1 RAs	Insomnia disorders	PSM	JSPH	105	105	123.83	120.47	9	7	1.28	0.47-3.44	0.78	0.29-2.13	0.627	0.897111	4.1	-
MetGlinides	MetGLP-1 RAs	Insomnia disorders	PSM	FAHZU	141	141	265.86	104.93	4	6	0.24	0.06-0.88	4.17	1.14-16.67	0.032	0.243037	6.1	-
MetGlinides	MetGLP-1 RAs	Insomnia disorders	PSM	Pooled analysis	-	-	-	-	-	-	0.69	0.32-1.53	1.45	0.65-3.12	0.366	0.720782	-	0.0740141
MetGlinides	MetGLP-1 RAs	Urinary tract infectious disease	PSM	JSPH	105	105	116.44	123.4	10	6	1.75	0.63-4.82	0.57	0.21-1.59	0.28	0.781093	4.25	-
MetGlinides	MetGLP-1 RAs	Urinary tract infectious disease	PSM	FAHZU	141	141	237.14	108.15	11	3	2.13	0.6-7.6	0.47	0.13-1.67	0.244	0.594787	6.2	-
MetGlinides	MetGLP-1 RAs	Urinary tract infectious disease	PSM	Pooled analysis	-	-	-	-	-	-	1.89	0.85-4.17	0.53	0.24-1.18	0.116	0.425864	-	0.87655
MetGlinides	MetGLP-1 RAs	Hepatic failure	PSM	JSPH	105	105	130.61	126.3	5	4	1.28	0.34-4.75	0.78	0.21-2.94	0.717	0.96083	6.55	-
MetGlinides	MetGLP-1 RAs	Hepatic failure	PSM	FAHZU	141	141	262.75	109.33	7	1	5.95	0.77-46.17	0.17	0.02-1.30	0.088	0.372944	19.99	-
MetGlinides	MetGLP-1 RAs	Hepatic failure	PSM	Pooled analysis	-	-	-	-	-	-	2	0.66-6.05	0.5	0.17-1.52	0.22	0.636572	-	0.239547
MetGlinides	MetGLP-1 RAs	Affective disorders	PSM	JSPH	105	105	138.82	126.6	0	7	-	-	-	-	-	-	-	-
MetGlinides	MetGLP-1 RAs	Affective disorders	PSM	FAHZU	141	141	283.68	109.44	0	0	-	-	-	-	-	-	-	-
MetGlinides	MetGLP-1 RAs	Affective disorders	PSM	Pooled analysis	-	-	-	-	-	-	-	-	-	-	-	-	-	-
Note: This table provides the hazard ratios (HRs), 95% confidence intervals (CIs), and P values for ten adverse events, including include coronary atherosclerotic diseases, chronic kidney disease, inflammatory polyarthritis, hypertensive heart disease without congestive heart failure, hyperuricemia, osteoporosis, insomnia disorders, urinary tract infectious diseases, hepatic failure, and affectiv…

## Sheet: Table S4
Table S4: Hazard Ratios (HRs) for seven adverse cardiovascular events across hypoglycemic drug comparisons using IPTW.
Target	Comparator	Events	Methods	Databases	Patients		PYs		Events		HR	95% CI	HR reverse	95% CI reverse	P-RAW value	P-FDR value	MDRR	P_heterogeneity
					Target	Comparator	Target	Comparator	Target	Comparator
MetInsulin	MetDPP4is	Acute myocardial infarction	IPTW	JSPH	809	849	1035.92	1642	11	5	2.61	0.86-7.87	0.38	0.13-1.16	0.089	0.245	4.53	-
MetInsulin	MetDPP4is	Acute myocardial infarction	IPTW	FAHZU	1459	1403	2199.52	1276.59	10	0	-	-	-	-	-	-	-	-
MetInsulin	MetDPP4is	Acute myocardial infarction	IPTW	Pooled analysis	-	-	-	-	-	-	-	-	-	-	-	-	-	-
MetInsulin	MetDPP4is	Sudden cardiac death	IPTW	JSPH	809	849	1047.4	1654.83	1	0	-	-	-	-	-	-	-	-
MetInsulin	MetDPP4is	Sudden cardiac death	IPTW	FAHZU	1459	1403	2209.68	1276.59	0	0	-	-	-	-	-	-	-	-
MetInsulin	MetDPP4is	Sudden cardiac death	IPTW	Pooled analysis	-	-	-	-	-	-	-	-	-	-	-	-	-	-
MetInsulin	MetDPP4is	Ischemic stroke	IPTW	JSPH	809	849	778.04	1271.48	244	182	1.46	1.2-1.77	0.68	0.56-0.83	<0.001	0.003	1.32	-
MetInsulin	MetDPP4is	Ischemic stroke	IPTW	FAHZU	1459	1403	2121.78	1260.5	63	21	1.39	0.81-2.41	0.72	0.41-1.23	0.236	0.56	2.03	-
MetInsulin	MetDPP4is	Ischemic stroke	IPTW	Pooled analysis	-	-	-	-	-	-	1.45	1.2-1.74	0.69	0.57-0.83	<0.001	<0.001	-	0.881056
MetInsulin	MetDPP4is	Intracranial hemorrhagic stroke	IPTW	JSPH	809	849	1040.47	1642.75	14	6	1.57	0.54-4.57	0.64	0.22-1.85	0.408	0.642	3.92	-
MetInsulin	MetDPP4is	Intracranial hemorrhagic stroke	IPTW	FAHZU	1459	1403	2209.68	1276.59	0	0	-	-	-	-	-	-	-	-
MetInsulin	MetDPP4is	Intracranial hemorrhagic stroke	IPTW	Pooled analysis	-	-	-	-	-	-	-	-	-	-	-	-	-	-
MetInsulin	MetDPP4is	Heart failure	IPTW	JSPH	809	849	949.77	1583.93	102	47	1.93	1.33-2.8	0.52	0.36-0.75	<0.001	0.009	1.64	-
MetInsulin	MetDPP4is	Heart failure	IPTW	FAHZU	1459	1403	2207.37	1275.54	10	1	1.29	0.16-10.58	0.78	0.09-6.25	0.812	0.943	18.88	-
MetInsulin	MetDPP4is	Heart failure	IPTW	Pooled analysis	-	-	-	-	-	-	1.91	1.32-2.75	0.52	0.36-0.76	<0.001	0.005	-	0.711123
MetInsulin	MetDPP4is	3-point MACE	IPTW	JSPH	809	849	762.55	1252.96	260	191	1.45	1.19-1.76	0.69	0.57-0.84	<0.001	0.004	1.31	-
MetInsulin	MetDPP4is	3-point MACE	IPTW	FAHZU	1459	1403	2111.62	1260.27	71	22	1.54	0.91-2.62	0.65	0.38-1.10	0.109	0.409	1.98	-
MetInsulin	MetDPP4is	3-point MACE	IPTW	Pooled analysis	-	-	-	-	-	-	1.46	1.22-1.75	0.68	0.57-0.82	<0.001	<0.001	-	0.823714
MetInsulin	MetDPP4is	4-point MACE	IPTW	JSPH	809	849	692.83	1216.5	323	217	1.55	1.3-1.86	0.65	0.54-0.77	<0.001	<0.001	1.28	-
MetInsulin	MetDPP4is	4-point MACE	IPTW	FAHZU	1459	1403	2110.38	1259.32	76	22	1.63	0.96-2.77	0.61	0.36-1.04	0.071	0.341	1.97	-
MetInsulin	MetDPP4is	4-point MACE	IPTW	Pooled analysis	-	-	-	-	-	-	1.56	1.32-1.85	0.64	0.54-0.76	<0.001	<0.001	-	0.865365
MetSUs	MetDPP4is	Acute myocardial infarction	IPTW	JSPH	745	849	1388.55	1642	3	5	0.91	0.22-3.8	1.1	0.26-4.55	0.897	0.976	7.74	-
MetSUs	MetDPP4is	Acute myocardial infarction	IPTW	FAHZU	1609	1403	3133.41	1276.59	11	0	-	-	-	-	-	-	-	-
MetSUs	MetDPP4is	Acute myocardial infarction	IPTW	Pooled analysis	-	-	-	-	-	-	-	-	-	-	-	-	-	-
MetSUs	MetDPP4is	Sudden cardiac death	IPTW	JSPH	745	849	1390.91	1654.83	1	0	-	-	-	-	-	-	-	-
MetSUs	MetDPP4is	Sudden cardiac death	IPTW	FAHZU	1609	1403	3138.33	1276.59	0	0	-	-	-	-	-	-	-	-
MetSUs	MetDPP4is	Sudden cardiac death	IPTW	Pooled analysis	-	-	-	-	-	-	-	-	-	-	-	-	-	-
MetSUs	MetDPP4is	Ischemic stroke	IPTW	JSPH	745	849	994.67	1271.48	224	182	1.27	1.04-1.55	0.79	0.65-0.96	0.019	0.094	1.32	-
MetSUs	MetDPP4is	Ischemic stroke	IPTW	FAHZU	1609	1403	3091.02	1260.5	41	21	1.26	0.72-2.21	0.79	0.45-1.39	0.419	0.624	2.12	-
MetSUs	MetDPP4is	Ischemic stroke	IPTW	Pooled analysis	-	-	-	-	-	-	1.27	1.05-1.53	0.79	0.65-0.95	0.013	0.046	-	0.996817
MetSUs	MetDPP4is	Intracranial hemorrhagic stroke	IPTW	JSPH	745	849	1379.74	1642.75	8	6	0.84	0.27-2.62	1.19	0.38-3.70	0.764	0.915	4.54	-
MetSUs	MetDPP4is	Intracranial hemorrhagic stroke	IPTW	FAHZU	1609	1403	3138.33	1276.59	0	0	-	-	-	-	-	-	-	-
MetSUs	MetDPP4is	Intracranial hemorrhagic stroke	IPTW	Pooled analysis	-	-	-	-	-	-	-	-	-	-	-	-	-	-
MetSUs	MetDPP4is	Heart failure	IPTW	JSPH	745	849	1325.76	1583.93	50	47	1.01	0.67-1.52	0.99	0.66-1.49	0.962	0.994	1.77	-
MetSUs	MetDPP4is	Heart failure	IPTW	FAHZU	1609	1403	3121.59	1275.54	5	1	5.2	0.58-46.79	0.19	0.02-1.72	0.141	0.429	21.52	-
MetSUs	MetDPP4is	Heart failure	IPTW	Pooled analysis	-	-	-	-	-	-	1.07	0.72-1.59	0.93	0.63-1.39	0.738	0.843	-	0.150765
MetSUs	MetDPP4is	3-point MACE	IPTW	JSPH	745	849	988.36	1252.96	230	191	1.22	1-1.48	0.82	0.68-1.00	0.047	0.154	1.32	-
MetSUs	MetDPP4is	3-point MACE	IPTW	FAHZU	1609	1403	3087.81	1260.27	51	22	1.49	0.88-2.53	0.67	0.40-1.14	0.139	0.429	2.04	-
MetSUs	MetDPP4is	3-point MACE	IPTW	Pooled analysis	-	-	-	-	-	-	1.25	1.04-1.5	0.8	0.67-0.96	0.017	0.052	-	0.483228
MetSUs	MetDPP4is	4-point MACE	IPTW	JSPH	745	849	954.14	1216.5	258	217	1.2	1-1.45	0.83	0.69-1.00	0.054	0.174	1.29	-
MetSUs	MetDPP4is	4-point MACE	IPTW	FAHZU	1609	1403	3071.07	1259.32	56	22	1.61	0.95-2.71	0.62	0.37-1.05	0.075	0.341	2.02	-
MetSUs	MetDPP4is	4-point MACE	IPTW	Pooled analysis	-	-	-	-	-	-	1.24	1.04-1.48	0.81	0.68-0.96	0.017	0.052	-	0.304571
MetSUs	MetInsulin	Acute myocardial infarction	IPTW	JSPH	745	809	1388.55	1035.92	3	11	0.37	0.1-1.33	2.7	0.75-10.00	0.132	0.329	6.2	-
MetSUs	MetInsulin	Acute myocardial infarction	IPTW	FAHZU	1609	1459	3133.41	2199.52	11	10	0.83	0.33-2.11	1.2	0.47-3.03	0.694	0.896	3.4	-
MetSUs	MetInsulin	Acute myocardial infarction	IPTW	Pooled analysis	-	-	-	-	-	-	0.63	0.3-1.34	1.59	0.75-3.33	0.226	0.354	-	0.309621
MetSUs	MetInsulin	Sudden cardiac death	IPTW	JSPH	745	809	1390.91	1047.4	1	1	0.86	0.05-13.75	1.16	0.07-20.00	0.916	0.983	52.56	-
MetSUs	MetInsulin	Sudden cardiac death	IPTW	FAHZU	1609	1459	3138.33	2209.68	0	0	-	-	-	-	-	-	-	-
MetSUs	MetInsulin	Sudden cardiac death	IPTW	Pooled analysis	-	-	-	-	-	-	-	-	-	-	-	-	-	-
MetSUs	MetInsulin	Ischemic stroke	IPTW	JSPH	745	809	994.67	778.04	224	244	0.89	0.73-1.07	1.12	0.93-1.37	0.232	0.468	1.3	-
MetSUs	MetInsulin	Ischemic stroke	IPTW	FAHZU	1609	1459	3091.02	2121.78	41	63	0.83	0.54-1.26	1.2	0.79-1.85	0.389	0.593	1.75	-
MetSUs	MetInsulin	Ischemic stroke	IPTW	Pooled analysis	-	-	-	-	-	-	0.88	0.74-1.04	1.14	0.96-1.35	0.141	0.239	-	0.771214
MetSUs	MetInsulin	Intracranial hemorrhagic stroke	IPTW	JSPH	745	809	1379.74	1040.47	8	14	0.6	0.24-1.47	1.67	0.68-4.17	0.269	0.534	3.46	-
MetSUs	MetInsulin	Intracranial hemorrhagic stroke	IPTW	FAHZU	1609	1459	3138.33	2209.68	0	0	-	-	-	-	-	-	-	-
MetSUs	MetInsulin	Intracranial hemorrhagic stroke	IPTW	Pooled analysis	-	-	-	-	-	-	-	-	-	-	-	-	-	-
MetSUs	MetInsulin	Heart failure	IPTW	JSPH	745	809	1325.76	949.77	50	102	0.56	0.4-0.8	1.79	1.25-2.50	0.001	0.015	1.62	-
MetSUs	MetInsulin	Heart failure	IPTW	FAHZU	1609	1459	3121.59	2207.37	5	10	0.5	0.16-1.52	2	0.66-6.25	0.227	0.56	4.64	-
MetSUs	MetInsulin	Heart failure	IPTW	Pooled analysis	-	-	-	-	-	-	0.56	0.4-0.78	1.79	1.28-2.50	<0.001	0.005	-	0.828068
MetSUs	MetInsulin	3-point MACE	IPTW	JSPH	745	809	988.36	762.55	230	260	0.86	0.71-1.03	1.16	0.97-1.41	0.112	0.286	1.29	-
MetSUs	MetInsulin	3-point MACE	IPTW	FAHZU	1609	1459	3087.81	2111.62	51	71	0.84	0.57-1.23	1.19	0.81-1.75	0.374	0.593	1.67	-
MetSUs	MetInsulin	3-point MACE	IPTW	Pooled analysis	-	-	-	-	-	-	0.85	0.72-1.01	1.18	0.99-1.39	0.06	0.122	-	0.913848
MetSUs	MetInsulin	4-point MACE	IPTW	JSPH	745	809	954.14	692.83	258	323	0.79	0.67-0.94	1.27	1.06-1.49	0.006	0.056	1.26	-
MetSUs	MetInsulin	4-point MACE	IPTW	FAHZU	1609	1459	3071.07	2110.38	56	76	0.85	0.59-1.23	1.18	0.81-1.69	0.386	0.593	1.64	-
MetSUs	MetInsulin	4-point MACE	IPTW	Pooled analysis	-	-	-	-	-	-	0.8	0.69-0.94	1.25	1.06-1.45	0.005	0.024	-	0.730597
MetAcarbose	MetDPP4is	Acute myocardial infarction	IPTW	JSPH	725	849	1238.76	1642	2	5	0.94	0.18-4.98	1.06	0.20-5.56	0.942	0.994	10.42	-
MetAcarbose	MetDPP4is	Acute myocardial infarction	IPTW	FAHZU	892	1403	1552.62	1276.59	9	0	-	-	-	-	-	-	-	-
MetAcarbose	MetDPP4is	Acute myocardial infarction	IPTW	Pooled analysis	-	-	-	-	-	-	-	-	-	-	-	-	-	-
MetAcarbose	MetDPP4is	Sudden cardiac death	IPTW	JSPH	725	849	1242.97	1654.83	0	0	-	-	-	-	-	-	-	-
MetAcarbose	MetDPP4is	Sudden cardiac death	IPTW	FAHZU	892	1403	1566.96	1276.59	0	0	-	-	-	-	-	-	-	-
MetAcarbose	MetDPP4is	Sudden cardiac death	IPTW	Pooled analysis	-	-	-	-	-	-	-	-	-	-	-	-	-	-
MetAcarbose	MetDPP4is	Ischemic stroke	IPTW	JSPH	725	849	837.28	1271.48	267	182	1.55	1.28-1.88	0.65	0.53-0.78	<0.001	<0.001	1.31	-
MetAcarbose	MetDPP4is	Ischemic stroke	IPTW	FAHZU	892	1403	1517.42	1260.5	36	21	1.41	0.8-2.47	0.71	0.40-1.25	0.232	0.56	2.16	-
MetAcarbose	MetDPP4is	Ischemic stroke	IPTW	Pooled analysis	-	-	-	-	-	-	1.54	1.28-1.85	0.65	0.54-0.78	<0.001	<0.001	-	0.744359
MetAcarbose	MetDPP4is	Intracranial hemorrhagic stroke	IPTW	JSPH	725	849	1224.47	1642.75	12	6	1.01	0.35-2.89	0.99	0.35-2.86	0.985	0.994	4.06	-
MetAcarbose	MetDPP4is	Intracranial hemorrhagic stroke	IPTW	FAHZU	892	1403	1566.96	1276.59	0	0	-	-	-	-	-	-	-	-
MetAcarbose	MetDPP4is	Intracranial hemorrhagic stroke	IPTW	Pooled analysis	-	-	-	-	-	-	-	-	-	-	-	-	-	-
MetAcarbose	MetDPP4is	Heart failure	IPTW	JSPH	725	849	1160.48	1583.93	59	47	1.21	0.82-1.8	0.83	0.56-1.22	0.342	0.56	1.73	-
MetAcarbose	MetDPP4is	Heart failure	IPTW	FAHZU	892	1403	1561.53	1275.54	4	1	1.92	0.19-19.34	0.52	0.05-5.26	0.58	0.829	22.93	-
MetAcarbose	MetDPP4is	Heart failure	IPTW	Pooled analysis	-	-	-	-	-	-	1.23	0.83-1.81	0.81	0.55-1.20	0.298	0.454	-	0.701328
MetAcarbose	MetDPP4is	3-point MACE	IPTW	JSPH	725	849	822.35	1252.96	275	191	1.5	1.24-1.82	0.67	0.55-0.81	<0.001	<0.001	1.3	-
MetAcarbose	MetDPP4is	3-point MACE	IPTW	FAHZU	892	1403	1503.07	1260.27	45	22	1.68	0.99-2.84	0.6	0.35-1.01	0.054	0.341	2.07	-
MetAcarbose	MetDPP4is	3-point MACE	IPTW	Pooled analysis	-	-	-	-	-	-	1.52	1.27-1.82	0.66	0.55-0.79	<0.001	<0.001	-	0.703341
MetAcarbose	MetDPP4is	4-point MACE	IPTW	JSPH	725	849	771.71	1216.5	311	217	1.5	1.26-1.8	0.67	0.56-0.79	<0.001	<0.001	1.28	-
MetAcarbose	MetDPP4is	4-point MACE	IPTW	FAHZU	892	1403	1499.27	1259.32	48	22	1.77	1.05-2.98	0.56	0.34-0.95	0.032	0.341	2.06	-
MetAcarbose	MetDPP4is	4-point MACE	IPTW	Pooled analysis	-	-	-	-	-	-	1.53	1.29-1.81	0.65	0.55-0.78	<0.001	<0.001	-	0.569908
MetAcarbose	MetInsulin	Acute myocardial infarction	IPTW	JSPH	725	809	1238.76	1035.92	2	11	0.23	0.05-1.08	4.35	0.93-20.00	0.061	0.184	8.62	-
MetAcarbose	MetInsulin	Acute myocardial infarction	IPTW	FAHZU	892	1459	1552.62	2199.52	9	10	1.07	0.43-2.65	0.93	0.38-2.33	0.884	0.971	3.62	-
MetAcarbose	MetInsulin	Acute myocardial infarction	IPTW	Pooled analysis	-	-	-	-	-	-	0.72	0.33-1.57	1.39	0.64-3.03	0.409	0.554	-	0.0943458
MetAcarbose	MetInsulin	Sudden cardiac death	IPTW	JSPH	725	809	1242.97	1047.4	0	1	-	-	-	-	-	-	-	-
MetAcarbose	MetInsulin	Sudden cardiac death	IPTW	FAHZU	892	1459	1566.96	2209.68	0	0	-	-	-	-	-	-	-	-
MetAcarbose	MetInsulin	Sudden cardiac death	IPTW	Pooled analysis	-	-	-	-	-	-	-	-	-	-	-	-	-	-
MetAcarbose	MetInsulin	Ischemic stroke	IPTW	JSPH	725	809	837.28	778.04	267	244	1.06	0.89-1.26	0.94	0.79-1.12	0.511	0.735	1.28	-
MetAcarbose	MetInsulin	Ischemic stroke	IPTW	FAHZU	892	1459	1517.42	2121.78	36	63	0.83	0.55-1.26	1.2	0.79-1.82	0.378	0.593	1.8	-
MetAcarbose	MetInsulin	Ischemic stroke	IPTW	Pooled analysis	-	-	-	-	-	-	1.02	0.87-1.2	0.98	0.83-1.15	0.809	0.866	-	0.300303
MetAcarbose	MetInsulin	Intracranial hemorrhagic stroke	IPTW	JSPH	725	809	1224.47	1040.47	12	14	0.82	0.38-1.78	1.22	0.56-2.63	0.614	0.812	3.01	-
MetAcarbose	MetInsulin	Intracranial hemorrhagic stroke	IPTW	FAHZU	892	1459	1566.96	2209.68	0	0	-	-	-	-	-	-	-	-
MetAcarbose	MetInsulin	Intracranial hemorrhagic stroke	IPTW	Pooled analysis	-	-	-	-	-	-	-	-	-	-	-	-	-	-
MetAcarbose	MetInsulin	Heart failure	IPTW	JSPH	725	809	1160.48	949.77	59	102	0.67	0.48-0.92	1.49	1.09-2.08	0.016	0.091	1.58	-
MetAcarbose	MetInsulin	Heart failure	IPTW	FAHZU	892	1459	1561.53	2207.37	4	10	0.8	0.25-2.52	1.25	0.40-4.00	0.705	0.896	5.25	-
MetAcarbose	MetInsulin	Heart failure	IPTW	Pooled analysis	-	-	-	-	-	-	0.68	0.49-0.92	1.47	1.09-2.04	0.016	0.052	-	0.761607
MetAcarbose	MetInsulin	3-point MACE	IPTW	JSPH	725	809	822.35	762.55	275	260	1.03	0.87-1.22	0.97	0.82-1.15	0.732	0.902	1.27	-
MetAcarbose	MetInsulin	3-point MACE	IPTW	FAHZU	892	1459	1503.07	2111.62	45	71	0.9	0.62-1.32	1.11	0.76-1.61	0.585	0.829	1.71	-
MetAcarbose	MetInsulin	3-point MACE	IPTW	Pooled analysis	-	-	-	-	-	-	1.01	0.86-1.17	0.99	0.85-1.16	0.899	0.932	-	0.536079
MetAcarbose	MetInsulin	4-point MACE	IPTW	JSPH	725	809	771.71	692.83	311	323	0.97	0.83-1.14	1.03	0.88-1.20	0.707	0.893	1.25	-
MetAcarbose	MetInsulin	4-point MACE	IPTW	FAHZU	892	1459	1499.27	2110.38	48	76	0.92	0.64-1.33	1.09	0.75-1.56	0.655	0.869	1.68	-
MetAcarbose	MetInsulin	4-point MACE	IPTW	Pooled analysis	-	-	-	-	-	-	0.96	0.84-1.11	1.04	0.90-1.19	0.566	0.677	-	0.788166
MetAcarbose	MetSUs	Acute myocardial infarction	IPTW	JSPH	725	745	1238.76	1388.55	2	3	0.76	0.13-4.52	1.32	0.22-7.69	0.762	0.915	12.9	-
MetAcarbose	MetSUs	Acute myocardial infarction	IPTW	FAHZU	892	1609	1552.62	3133.41	9	11	1.04	0.42-2.58	0.96	0.39-2.38	0.933	0.971	3.52	-
MetAcarbose	MetSUs	Acute myocardial infarction	IPTW	Pooled analysis	-	-	-	-	-	-	0.97	0.43-2.19	1.03	0.46-2.33	0.942	0.957	-	0.756247
MetAcarbose	MetSUs	Sudden cardiac death	IPTW	JSPH	725	745	1242.97	1390.91	0	1	-	-	-	-	-	-	-	-
MetAcarbose	MetSUs	Sudden cardiac death	IPTW	FAHZU	892	1609	1566.96	3138.33	0	0	-	-	-	-	-	-	-	-
MetAcarbose	MetSUs	Sudden cardiac death	IPTW	Pooled analysis	-	-	-	-	-	-	-	-	-	-	-	-	-	-
MetAcarbose	MetSUs	Ischemic stroke	IPTW	JSPH	725	745	837.28	994.67	267	224	1.22	1.02-1.45	0.82	0.69-0.98	0.027	0.106	1.29	-
MetAcarbose	MetSUs	Ischemic stroke	IPTW	FAHZU	892	1609	1517.42	3091.02	36	41	1.02	0.64-1.63	0.98	0.61-1.56	0.934	0.971	1.9	-
MetAcarbose	MetSUs	Ischemic stroke	IPTW	Pooled analysis	-	-	-	-	-	-	1.19	1.01-1.4	0.84	0.71-0.99	0.037	0.08	-	0.498002
MetAcarbose	MetSUs	Intracranial hemorrhagic stroke	IPTW	JSPH	725	745	1224.47	1379.74	12	8	1.31	0.53-3.22	0.76	0.31-1.89	0.557	0.772	3.59	-
MetAcarbose	MetSUs	Intracranial hemorrhagic stroke	IPTW	FAHZU	892	1609	1566.96	3138.33	0	0	-	-	-	-	-	-	-	-
MetAcarbose	MetSUs	Intracranial hemorrhagic stroke	IPTW	Pooled analysis	-	-	-	-	-	-	-	-	-	-	-	-	-	-
MetAcarbose	MetSUs	Heart failure	IPTW	JSPH	725	745	1160.48	1325.76	59	50	1.2	0.82-1.75	0.83	0.57-1.22	0.346	0.56	1.71	-
MetAcarbose	MetSUs	Heart failure	IPTW	FAHZU	892	1609	1561.53	3121.59	4	5	1.04	0.31-3.48	0.96	0.29-3.23	0.949	0.971	6.55	-
MetAcarbose	MetSUs	Heart failure	IPTW	Pooled analysis	-	-	-	-	-	-	1.18	0.83-1.7	0.85	0.59-1.20	0.365	0.53	-	0.830346
MetAcarbose	MetSUs	3-point MACE	IPTW	JSPH	725	745	822.35	988.36	275	230	1.23	1.03-1.47	0.81	0.68-0.97	0.023	0.098	1.28	-
MetAcarbose	MetSUs	3-point MACE	IPTW	FAHZU	892	1609	1503.07	3087.81	45	51	1.07	0.71-1.62	0.93	0.62-1.41	0.748	0.916	1.77	-
MetAcarbose	MetSUs	3-point MACE	IPTW	Pooled analysis	-	-	-	-	-	-	1.2	1.02-1.42	0.83	0.70-0.98	0.031	0.072	-	0.552503
MetAcarbose	MetSUs	4-point MACE	IPTW	JSPH	725	745	771.71	954.14	311	258	1.25	1.06-1.48	0.8	0.68-0.94	0.009	0.067	1.27	-
MetAcarbose	MetSUs	4-point MACE	IPTW	FAHZU	892	1609	1499.27	3071.07	48	56	1.06	0.71-1.58	0.94	0.63-1.41	0.775	0.927	1.74	-
MetAcarbose	MetSUs	4-point MACE	IPTW	Pooled analysis	-	-	-	-	-	-	1.22	1.05-1.43	0.82	0.70-0.95	0.012	0.044	-	0.437615
MetSGLT2is	MetDPP4is	Acute myocardial infarction	IPTW	JSPH	583	849	306.15	1642	12	5	4.45	1.48-13.37	0.22	0.07-0.68	0.008	0.064	4.44	-
MetSGLT2is	MetDPP4is	Acute myocardial infarction	IPTW	FAHZU	234	1403	17.32	1276.59	0	0	-	-	-	-	-	-	-	-
MetSGLT2is	MetDPP4is	Acute myocardial infarction	IPTW	Pooled analysis	-	-	-	-	-	-	-	-	-	-	-	-	-	-
MetSGLT2is	MetDPP4is	Sudden cardiac death	IPTW	JSPH	583	849	312.42	1654.83	0	0	-	-	-	-	-	-	-	-
MetSGLT2is	MetDPP4is	Sudden cardiac death	IPTW	FAHZU	234	1403	17.32	1276.59	0	0	-	-	-	-	-	-	-	-
MetSGLT2is	MetDPP4is	Sudden cardiac death	IPTW	Pooled analysis	-	-	-	-	-	-	-	-	-	-	-	-	-	-
MetSGLT2is	MetDPP4is	Ischemic stroke	IPTW	JSPH	583	849	274.28	1271.48	78	182	1.07	0.8-1.41	0.93	0.71-1.25	0.64	0.827	1.46	-
MetSGLT2is	MetDPP4is	Ischemic stroke	IPTW	FAHZU	234	1403	17.32	1260.5	0	21	-	-	-	-	-	-	-	-
MetSGLT2is	MetDPP4is	Ischemic stroke	IPTW	Pooled analysis	-	-	-	-	-	-	-	-	-	-	-	-	-	-
MetSGLT2is	MetDPP4is	Intracranial hemorrhagic stroke	IPTW	JSPH	583	849	312.42	1642.75	0	6	-	-	-	-	-	-	-	-
MetSGLT2is	MetDPP4is	Intracranial hemorrhagic stroke	IPTW	FAHZU	234	1403	17.32	1276.59	0	0	-	-	-	-	-	-	-	-
MetSGLT2is	MetDPP4is	Intracranial hemorrhagic stroke	IPTW	Pooled analysis	-	-	-	-	-	-	-	-	-	-	-	-	-	-
MetSGLT2is	MetDPP4is	Heart failure	IPTW	JSPH	583	849	279.35	1583.93	62	47	1.93	1.25-3	0.52	0.33-0.80	0.003	0.038	1.72	-
MetSGLT2is	MetDPP4is	Heart failure	IPTW	FAHZU	234	1403	17.32	1275.54	0	1	-	-	-	-	-	-	-	-
MetSGLT2is	MetDPP4is	Heart failure	IPTW	Pooled analysis	-	-	-	-	-	-	-	-	-	-	-	-	-	-
MetSGLT2is	MetDPP4is	3-point MACE	IPTW	JSPH	583	849	268.09	1252.96	87	191	1.11	0.85-1.46	0.9	0.68-1.18	0.45	0.689	1.44	-
MetSGLT2is	MetDPP4is	3-point MACE	IPTW	FAHZU	234	1403	17.32	1260.27	0	22	-	-	-	-	-	-	-	-
MetSGLT2is	MetDPP4is	3-point MACE	IPTW	Pooled analysis	-	-	-	-	-	-	-	-	-	-	-	-	-	-
MetSGLT2is	MetDPP4is	4-point MACE	IPTW	JSPH	583	849	244.93	1216.5	134	217	1.29	1.02-1.63	0.78	0.61-0.98	0.033	0.119	1.36	-
MetSGLT2is	MetDPP4is	4-point MACE	IPTW	FAHZU	234	1403	17.32	1259.32	0	22	-	-	-	-	-	-	-	-
MetSGLT2is	MetDPP4is	4-point MACE	IPTW	Pooled analysis	-	-	-	-	-	-	-	-	-	-	-	-	-	-
MetSGLT2is	MetInsulin	Acute myocardial infarction	IPTW	JSPH	583	809	306.15	1035.92	12	11	1.57	0.65-3.83	0.64	0.26-1.54	0.319	0.539	3.22	-
MetSGLT2is	MetInsulin	Acute myocardial infarction	IPTW	FAHZU	234	1459	17.32	2199.52	0	10	-	-	-	-	-	-	-	-
MetSGLT2is	MetInsulin	Acute myocardial infarction	IPTW	Pooled analysis	-	-	-	-	-	-	-	-	-	-	-	-	-	-
MetSGLT2is	MetInsulin	Sudden cardiac death	IPTW	JSPH	583	809	312.42	1047.4	0	1	-	-	-	-	-	-	-	-
MetSGLT2is	MetInsulin	Sudden cardiac death	IPTW	FAHZU	234	1459	17.32	2209.68	0	0	-	-	-	-	-	-	-	-
MetSGLT2is	MetInsulin	Sudden cardiac death	IPTW	Pooled analysis	-	-	-	-	-	-	-	-	-	-	-	-	-	-
MetSGLT2is	MetInsulin	Ischemic stroke	IPTW	JSPH	583	809	274.28	778.04	78	244	0.73	0.55-0.95	1.37	1.05-1.82	0.024	0.099	1.44	-
MetSGLT2is	MetInsulin	Ischemic stroke	IPTW	FAHZU	234	1459	17.32	2121.78	0	63	-	-	-	-	-	-	-	-
MetSGLT2is	MetInsulin	Ischemic stroke	IPTW	Pooled analysis	-	-	-	-	-	-	-	-	-	-	-	-	-	-
MetSGLT2is	MetInsulin	Intracranial hemorrhagic stroke	IPTW	JSPH	583	809	312.42	1040.47	0	14	-	-	-	-	-	-	-	-
MetSGLT2is	MetInsulin	Intracranial hemorrhagic stroke	IPTW	FAHZU	234	1459	17.32	2209.68	0	0	-	-	-	-	-	-	-	-
MetSGLT2is	MetInsulin	Intracranial hemorrhagic stroke	IPTW	Pooled analysis	-	-	-	-	-	-	-	-	-	-	-	-	-	-
MetSGLT2is	MetInsulin	Heart failure	IPTW	JSPH	583	809	279.35	949.77	62	102	1.04	0.74-1.47	0.96	0.68-1.35	0.823	0.928	1.57	-
MetSGLT2is	MetInsulin	Heart failure	IPTW	FAHZU	234	1459	17.32	2207.37	0	10	-	-	-	-	-	-	-	-
MetSGLT2is	MetInsulin	Heart failure	IPTW	Pooled analysis	-	-	-	-	-	-	-	-	-	-	-	-	-	-
MetSGLT2is	MetInsulin	3-point MACE	IPTW	JSPH	583	809	268.09	762.55	87	260	0.73	0.56-0.95	1.37	1.05-1.79	0.02	0.094	1.41	-
MetSGLT2is	MetInsulin	3-point MACE	IPTW	FAHZU	234	1459	17.32	2111.62	0	71	-	-	-	-	-	-	-	-
MetSGLT2is	MetInsulin	3-point MACE	IPTW	Pooled analysis	-	-	-	-	-	-	-	-	-	-	-	-	-	-
MetSGLT2is	MetInsulin	4-point MACE	IPTW	JSPH	583	809	244.93	692.83	134	323	0.82	0.66-1.02	1.22	0.98-1.52	0.074	0.213	1.33	-
MetSGLT2is	MetInsulin	4-point MACE	IPTW	FAHZU	234	1459	17.32	2110.38	0	76	-	-	-	-	-	-	-	-
MetSGLT2is	MetInsulin	4-point MACE	IPTW	Pooled analysis	-	-	-	-	-	-	-	-	-	-	-	-	-	-
MetSGLT2is	MetSUs	Acute myocardial infarction	IPTW	JSPH	583	745	306.15	1388.55	12	3	4.64	1.28-16.87	0.22	0.06-0.78	0.02	0.094	6.1	-
MetSGLT2is	MetSUs	Acute myocardial infarction	IPTW	FAHZU	234	1609	17.32	3133.41	0	11	-	-	-	-	-	-	-	-
MetSGLT2is	MetSUs	Acute myocardial infarction	IPTW	Pooled analysis	-	-	-	-	-	-	-	-	-	-	-	-	-	-
MetSGLT2is	MetSUs	Sudden cardiac death	IPTW	JSPH	583	745	312.42	1390.91	0	1	-	-	-	-	-	-	-	-
MetSGLT2is	MetSUs	Sudden cardiac death	IPTW	FAHZU	234	1609	17.32	3138.33	0	0	-	-	-	-	-	-	-	-
MetSGLT2is	MetSUs	Sudden cardiac death	IPTW	Pooled analysis	-	-	-	-	-	-	-	-	-	-	-	-	-	-
MetSGLT2is	MetSUs	Ischemic stroke	IPTW	JSPH	583	745	274.28	994.67	78	224	0.91	0.68-1.23	1.1	0.81-1.47	0.533	0.756	1.45	-
MetSGLT2is	MetSUs	Ischemic stroke	IPTW	FAHZU	234	1609	17.32	3091.02	0	41	-	-	-	-	-	-	-	-
MetSGLT2is	MetSUs	Ischemic stroke	IPTW	Pooled analysis	-	-	-	-	-	-	-	-	-	-	-	-	-	-
MetSGLT2is	MetSUs	Intracranial hemorrhagic stroke	IPTW	JSPH	583	745	312.42	1379.74	0	8	-	-	-	-	-	-	-	-
MetSGLT2is	MetSUs	Intracranial hemorrhagic stroke	IPTW	FAHZU	234	1609	17.32	3138.33	0	0	-	-	-	-	-	-	-	-
MetSGLT2is	MetSUs	Intracranial hemorrhagic stroke	IPTW	Pooled analysis	-	-	-	-	-	-	-	-	-	-	-	-	-	-
MetSGLT2is	MetSUs	Heart failure	IPTW	JSPH	583	745	279.35	1325.76	62	50	1.64	1.07-2.51	0.61	0.40-0.93	0.023	0.098	1.7	-
MetSGLT2is	MetSUs	Heart failure	IPTW	FAHZU	234	1609	17.32	3121.59	0	5	-	-	-	-	-	-	-	-
MetSGLT2is	MetSUs	Heart failure	IPTW	Pooled analysis	-	-	-	-	-	-	-	-	-	-	-	-	-	-
MetSGLT2is	MetSUs	3-point MACE	IPTW	JSPH	583	745	268.09	988.36	87	230	0.95	0.71-1.26	1.05	0.79-1.41	0.726	0.902	1.42	-
MetSGLT2is	MetSUs	3-point MACE	IPTW	FAHZU	234	1609	17.32	3087.81	0	51	-	-	-	-	-	-	-	-
MetSGLT2is	MetSUs	3-point MACE	IPTW	Pooled analysis	-	-	-	-	-	-	-	-	-	-	-	-	-	-
MetSGLT2is	MetSUs	4-point MACE	IPTW	JSPH	583	745	244.93	954.14	134	258	1.1	0.85-1.42	0.91	0.70-1.18	0.467	0.706	1.35	-
MetSGLT2is	MetSUs	4-point MACE	IPTW	FAHZU	234	1609	17.32	3071.07	0	56	-	-	-	-	-	-	-	-
MetSGLT2is	MetSUs	4-point MACE	IPTW	Pooled analysis	-	-	-	-	-	-	-	-	-	-	-	-	-	-
MetSGLT2is	MetAcarbose	Acute myocardial infarction	IPTW	JSPH	583	725	306.15	1238.76	12	2	3.52	0.67-18.55	0.28	0.05-1.49	0.137	0.329	8.5	-
MetSGLT2is	MetAcarbose	Acute myocardial infarction	IPTW	FAHZU	234	892	17.32	1552.62	0	9	-	-	-	-	-	-	-	-
MetSGLT2is	MetAcarbose	Acute myocardial infarction	IPTW	Pooled analysis	-	-	-	-	-	-	-	-	-	-	-	-	-	-
MetSGLT2is	MetAcarbose	Sudden cardiac death	IPTW	JSPH	583	725	312.42	1242.97	0	0	-	-	-	-	-	-	-	-
MetSGLT2is	MetAcarbose	Sudden cardiac death	IPTW	FAHZU	234	892	17.32	1566.96	0	0	-	-	-	-	-	-	-	-
MetSGLT2is	MetAcarbose	Sudden cardiac death	IPTW	Pooled analysis	-	-	-	-	-	-	-	-	-	-	-	-	-	-
MetSGLT2is	MetAcarbose	Ischemic stroke	IPTW	JSPH	583	725	274.28	837.28	78	267	0.67	0.51-0.88	1.49	1.14-1.96	0.004	0.038	1.43	-
MetSGLT2is	MetAcarbose	Ischemic stroke	IPTW	FAHZU	234	892	17.32	1517.42	0	36	-	-	-	-	-	-	-	-
MetSGLT2is	MetAcarbose	Ischemic stroke	IPTW	Pooled analysis	-	-	-	-	-	-	-	-	-	-	-	-	-	-
MetSGLT2is	MetAcarbose	Intracranial hemorrhagic stroke	IPTW	JSPH	583	725	312.42	1224.47	0	12	-	-	-	-	-	-	-	-
MetSGLT2is	MetAcarbose	Intracranial hemorrhagic stroke	IPTW	FAHZU	234	892	17.32	1566.96	0	0	-	-	-	-	-	-	-	-
MetSGLT2is	MetAcarbose	Intracranial hemorrhagic stroke	IPTW	Pooled analysis	-	-	-	-	-	-	-	-	-	-	-	-	-	-
MetSGLT2is	MetAcarbose	Heart failure	IPTW	JSPH	583	725	279.35	1160.48	62	59	1.15	0.77-1.73	0.87	0.58-1.30	0.499	0.726	1.66	-
MetSGLT2is	MetAcarbose	Heart failure	IPTW	FAHZU	234	892	17.32	1561.53	0	4	-	-	-	-	-	-	-	-
MetSGLT2is	MetAcarbose	Heart failure	IPTW	Pooled analysis	-	-	-	-	-	-	-	-	-	-	-	-	-	-
MetSGLT2is	MetAcarbose	3-point MACE	IPTW	JSPH	583	725	268.09	822.35	87	275	0.68	0.53-0.89	1.47	1.12-1.89	0.004	0.038	1.41	-
MetSGLT2is	MetAcarbose	3-point MACE	IPTW	FAHZU	234	892	17.32	1503.07	0	45	-	-	-	-	-	-	-	-
MetSGLT2is	MetAcarbose	3-point MACE	IPTW	Pooled analysis	-	-	-	-	-	-	-	-	-	-	-	-	-	-
MetSGLT2is	MetAcarbose	4-point MACE	IPTW	JSPH	583	725	244.93	771.71	134	311	0.77	0.62-0.97	1.3	1.03-1.61	0.022	0.098	1.34	-
MetSGLT2is	MetAcarbose	4-point MACE	IPTW	FAHZU	234	892	17.32	1499.27	0	48	-	-	-	-	-	-	-	-
MetSGLT2is	MetAcarbose	4-point MACE	IPTW	Pooled analysis	-	-	-	-	-	-	-	-	-	-	-	-	-	-
MetGLP-1 RAs	MetDPP4is	Acute myocardial infarction	IPTW	JSPH	252	849	320.36	1642	0	5	-	-	-	-	-	-	-	-
MetGLP-1 RAs	MetDPP4is	Acute myocardial infarction	IPTW	FAHZU	205	1403	170.67	1276.59	0	0	-	-	-	-	-	-	-	-
MetGLP-1 RAs	MetDPP4is	Acute myocardial infarction	IPTW	Pooled analysis	-	-	-	-	-	-	-	-	-	-	-	-	-	-
MetGLP-1 RAs	MetDPP4is	Sudden cardiac death	IPTW	JSPH	252	849	320.36	1654.83	0	0	-	-	-	-	-	-	-	-
MetGLP-1 RAs	MetDPP4is	Sudden cardiac death	IPTW	FAHZU	205	1403	170.67	1276.59	0	0	-	-	-	-	-	-	-	-
MetGLP-1 RAs	MetDPP4is	Sudden cardiac death	IPTW	Pooled analysis	-	-	-	-	-	-	-	-	-	-	-	-	-	-
MetGLP-1 RAs	MetDPP4is	Ischemic stroke	IPTW	JSPH	252	849	293.77	1271.48	21	182	0.77	0.47-1.26	1.3	0.79-2.13	0.299	0.537	1.91	-
MetGLP-1 RAs	MetDPP4is	Ischemic stroke	IPTW	FAHZU	205	1403	170.67	1260.5	1	21	0.31	0.04-2.69	3.23	0.37-25.00	0.275	0.56	17.59	-
MetGLP-1 RAs	MetDPP4is	Ischemic stroke	IPTW	Pooled analysis	-	-	-	-	-	-	0.74	0.46-1.19	1.35	0.84-2.17	0.214	0.344	-	0.420319
MetGLP-1 RAs	MetDPP4is	Intracranial hemorrhagic stroke	IPTW	JSPH	252	849	320.2	1642.75	1	6	0.24	0.03-2.04	4.17	0.49-33.33	0.185	0.409	20.62	-
MetGLP-1 RAs	MetDPP4is	Intracranial hemorrhagic stroke	IPTW	FAHZU	205	1403	170.67	1276.59	0	0	-	-	-	-	-	-	-	-
MetGLP-1 RAs	MetDPP4is	Intracranial hemorrhagic stroke	IPTW	Pooled analysis	-	-	-	-	-	-	-	-	-	-	-	-	-	-
MetGLP-1 RAs	MetDPP4is	Heart failure	IPTW	JSPH	252	849	302.02	1583.93	10	47	0.96	0.42-2.19	1.04	0.46-2.38	0.923	0.983	2.65	-
MetGLP-1 RAs	MetDPP4is	Heart failure	IPTW	FAHZU	205	1403	170.67	1275.54	0	1	-	-	-	-	-	-	-	-
MetGLP-1 RAs	MetDPP4is	Heart failure	IPTW	Pooled analysis	-	-	-	-	-	-	-	-	-	-	-	-	-	-
MetGLP-1 RAs	MetDPP4is	3-point MACE	IPTW	JSPH	252	849	293.6	1252.96	22	191	0.73	0.45-1.19	1.37	0.84-2.22	0.205	0.436	1.88	-
MetGLP-1 RAs	MetDPP4is	3-point MACE	IPTW	FAHZU	205	1403	170.67	1260.27	1	22	0.29	0.03-2.55	3.45	0.39-33.33	0.275	0.56	17.54	-
MetGLP-1 RAs	MetDPP4is	3-point MACE	IPTW	Pooled analysis	-	-	-	-	-	-	0.7	0.44-1.13	1.43	0.88-2.27	0.138	0.239	-	0.418734
MetGLP-1 RAs	MetDPP4is	4-point MACE	IPTW	JSPH	252	849	275.27	1216.5	31	217	0.86	0.56-1.32	1.16	0.76-1.79	0.49	0.726	1.71	-
MetGLP-1 RAs	MetDPP4is	4-point MACE	IPTW	FAHZU	205	1403	170.67	1259.32	1	22	0.29	0.03-2.54	3.45	0.39-33.33	0.274	0.56	17.54	-
MetGLP-1 RAs	MetDPP4is	4-point MACE	IPTW	Pooled analysis	-	-	-	-	-	-	0.83	0.55-1.25	1.2	0.80-1.82	0.374	0.53	-	0.335046
MetGLP-1 RAs	MetInsulin	Acute myocardial infarction	IPTW	JSPH	252	809	320.36	1035.92	0	11	-	-	-	-	-	-	-	-
MetGLP-1 RAs	MetInsulin	Acute myocardial infarction	IPTW	FAHZU	205	1459	170.67	2199.52	0	10	-	-	-	-	-	-	-	-
MetGLP-1 RAs	MetInsulin	Acute myocardial infarction	IPTW	Pooled analysis	-	-	-	-	-	-	-	-	-	-	-	-	-	-
MetGLP-1 RAs	MetInsulin	Sudden cardiac death	IPTW	JSPH	252	809	320.36	1047.4	0	1	-	-	-	-	-	-	-	-
MetGLP-1 RAs	MetInsulin	Sudden cardiac death	IPTW	FAHZU	205	1459	170.67	2209.68	0	0	-	-	-	-	-	-	-	-
MetGLP-1 RAs	MetInsulin	Sudden cardiac death	IPTW	Pooled analysis	-	-	-	-	-	-	-	-	-	-	-	-	-	-
MetGLP-1 RAs	MetInsulin	Ischemic stroke	IPTW	JSPH	252	809	293.77	778.04	21	244	0.53	0.3-0.93	1.89	1.08-3.33	0.028	0.107	1.89	-
MetGLP-1 RAs	MetInsulin	Ischemic stroke	IPTW	FAHZU	205	1459	170.67	2121.78	1	63	0.12	0.02-0.83	8.33	1.20-50.00	0.026	0.341	16.84	-
MetGLP-1 RAs	MetInsulin	Ischemic stroke	IPTW	Pooled analysis	-	-	-	-	-	-	0.47	0.27-0.81	2.13	1.23-3.70	0.007	0.033	-	0.146142
MetGLP-1 RAs	MetInsulin	Intracranial hemorrhagic stroke	IPTW	JSPH	252	809	320.2	1040.47	1	14	0.33	0.04-2.89	3.03	0.35-25.00	0.31	0.539	18.17	-
MetGLP-1 RAs	MetInsulin	Intracranial hemorrhagic stroke	IPTW	FAHZU	205	1459	170.67	2209.68	0	0	-	-	-	-	-	-	-	-
MetGLP-1 RAs	MetInsulin	Intracranial hemorrhagic stroke	IPTW	Pooled analysis	-	-	-	-	-	-	-	-	-	-	-	-	-	-
MetGLP-1 RAs	MetInsulin	Heart failure	IPTW	JSPH	252	809	302.02	949.77	10	102	0.59	0.22-1.58	1.69	0.63-4.55	0.294	0.537	2.53	-
MetGLP-1 RAs	MetInsulin	Heart failure	IPTW	FAHZU	205	1459	170.67	2207.37	0	10	-	-	-	-	-	-	-	-
MetGLP-1 RAs	MetInsulin	Heart failure	IPTW	Pooled analysis	-	-	-	-	-	-	-	-	-	-	-	-	-	-
MetGLP-1 RAs	MetInsulin	3-point MACE	IPTW	JSPH	252	809	293.6	762.55	22	260	0.51	0.3-0.88	1.96	1.14-3.33	0.014	0.09	1.86	-
MetGLP-1 RAs	MetInsulin	3-point MACE	IPTW	FAHZU	205	1459	170.67	2111.62	1	71	0.1	0.01-0.72	10	1.39-100.00	0.035	0.341	16.8	-
MetGLP-1 RAs	MetInsulin	3-point MACE	IPTW	Pooled analysis	-	-	-	-	-	-	0.46	0.27-0.77	2.17	1.30-3.70	0.004	0.023	-	0.11842
MetGLP-1 RAs	MetInsulin	4-point MACE	IPTW	JSPH	252	809	275.27	692.83	31	323	0.59	0.36-0.96	1.69	1.04-2.78	0.035	0.122	1.69	-
MetGLP-1 RAs	MetInsulin	4-point MACE	IPTW	FAHZU	205	1459	170.67	2110.38	1	76	0.09	0.01-0.67	11.11	1.49-100.00	0.025	0.341	16.78	-
MetGLP-1 RAs	MetInsulin	4-point MACE	IPTW	Pooled analysis	-	-	-	-	-	-	0.53	0.33-0.85	1.89	1.18-3.03	0.009	0.035	-	0.075944
MetGLP-1 RAs	MetSUs	Acute myocardial infarction	IPTW	JSPH	252	745	320.36	1388.55	0	3	-	-	-	-	-	-	-	-
MetGLP-1 RAs	MetSUs	Acute myocardial infarction	IPTW	FAHZU	205	1609	170.67	3133.41	0	11	-	-	-	-	-	-	-	-
MetGLP-1 RAs	MetSUs	Acute myocardial infarction	IPTW	Pooled analysis	-	-	-	-	-	-	-	-	-	-	-	-	-	-
MetGLP-1 RAs	MetSUs	Sudden cardiac death	IPTW	JSPH	252	745	320.36	1390.91	0	1	-	-	-	-	-	-	-	-
MetGLP-1 RAs	MetSUs	Sudden cardiac death	IPTW	FAHZU	205	1609	170.67	3138.33	0	0	-	-	-	-	-	-	-	-
MetGLP-1 RAs	MetSUs	Sudden cardiac death	IPTW	Pooled analysis	-	-	-	-	-	-	-	-	-	-	-	-	-	-
MetGLP-1 RAs	MetSUs	Ischemic stroke	IPTW	JSPH	252	745	293.77	994.67	21	224	0.75	0.41-1.35	1.33	0.74-2.44	0.344	0.56	1.9	-
MetGLP-1 RAs	MetSUs	Ischemic stroke	IPTW	FAHZU	205	1609	170.67	3091.02	1	41	0.2	0.02-1.56	5	0.64-50.00	0.148	0.429	17.04	-
MetGLP-1 RAs	MetSUs	Ischemic stroke	IPTW	Pooled analysis	-	-	-	-	-	-	0.68	0.38-1.2	1.47	0.83-2.63	0.189	0.311	-	0.223618
MetGLP-1 RAs	MetSUs	Intracranial hemorrhagic stroke	IPTW	JSPH	252	745	320.2	1379.74	1	8	0.34	0.05-2.54	2.94	0.39-20.00	0.282	0.537	19.52	-
MetGLP-1 RAs	MetSUs	Intracranial hemorrhagic stroke	IPTW	FAHZU	205	1609	170.67	3138.33	0	0	-	-	-	-	-	-	-	-
MetGLP-1 RAs	MetSUs	Intracranial hemorrhagic stroke	IPTW	Pooled analysis	-	-	-	-	-	-	-	-	-	-	-	-	-	-
MetGLP-1 RAs	MetSUs	Heart failure	IPTW	JSPH	252	745	302.02	1325.76	10	50	1.29	0.45-3.69	0.78	0.27-2.22	0.635	0.827	2.64	-
MetGLP-1 RAs	MetSUs	Heart failure	IPTW	FAHZU	205	1609	170.67	3121.59	0	5	-	-	-	-	-	-	-	-
MetGLP-1 RAs	MetSUs	Heart failure	IPTW	Pooled analysis	-	-	-	-	-	-	-	-	-	-	-	-	-	-
MetGLP-1 RAs	MetSUs	3-point MACE	IPTW	JSPH	252	745	293.6	988.36	22	230	0.73	0.41-1.31	1.37	0.76-2.44	0.288	0.537	1.87	-
MetGLP-1 RAs	MetSUs	3-point MACE	IPTW	FAHZU	205	1609	170.67	3087.81	1	51	0.15	0.02-1.18	6.67	0.85-50.00	0.068	0.341	16.93	-
MetGLP-1 RAs	MetSUs	3-point MACE	IPTW	Pooled analysis	-	-	-	-	-	-	0.65	0.37-1.14	1.54	0.88-2.70	0.133	0.239	-	0.148642
MetGLP-1 RAs	MetSUs	4-point MACE	IPTW	JSPH	252	745	275.27	954.14	31	258	0.94	0.56-1.55	1.06	0.65-1.79	0.812	0.928	1.7	-
MetGLP-1 RAs	MetSUs	4-point MACE	IPTW	FAHZU	205	1609	170.67	3071.07	1	56	0.14	0.02-1.08	7.14	0.93-50.00	0.053	0.341	16.89	-
MetGLP-1 RAs	MetSUs	4-point MACE	IPTW	Pooled analysis	-	-	-	-	-	-	0.84	0.51-1.37	1.19	0.73-1.96	0.489	0.609	-	0.0769112
MetGLP-1 RAs	MetAcarbose	Acute myocardial infarction	IPTW	JSPH	252	725	320.36	1238.76	0	2	-	-	-	-	-	-	-	-
MetGLP-1 RAs	MetAcarbose	Acute myocardial infarction	IPTW	FAHZU	205	892	170.67	1552.62	0	9	-	-	-	-	-	-	-	-
MetGLP-1 RAs	MetAcarbose	Acute myocardial infarction	IPTW	Pooled analysis	-	-	-	-	-	-	-	-	-	-	-	-	-	-
MetGLP-1 RAs	MetAcarbose	Sudden cardiac death	IPTW	JSPH	252	725	320.36	1242.97	0	0	-	-	-	-	-	-	-	-
MetGLP-1 RAs	MetAcarbose	Sudden cardiac death	IPTW	FAHZU	205	892	170.67	1566.96	0	0	-	-	-	-	-	-	-	-
MetGLP-1 RAs	MetAcarbose	Sudden cardiac death	IPTW	Pooled analysis	-	-	-	-	-	-	-	-	-	-	-	-	-	-
MetGLP-1 RAs	MetAcarbose	Ischemic stroke	IPTW	JSPH	252	725	293.77	837.28	21	267	0.6	0.35-1.03	1.67	0.97-2.86	0.064	0.187	1.89	-
MetGLP-1 RAs	MetAcarbose	Ischemic stroke	IPTW	FAHZU	205	892	170.67	1517.42	1	36	0.19	0.03-1.37	5.26	0.73-33.33	0.088	0.36	17.12	-
MetGLP-1 RAs	MetAcarbose	Ischemic stroke	IPTW	Pooled analysis	-	-	-	-	-	-	0.55	0.32-0.93	1.82	1.08-3.12	0.028	0.068	-	0.272761
MetGLP-1 RAs	MetAcarbose	Intracranial hemorrhagic stroke	IPTW	JSPH	252	725	320.2	1224.47	1	12	0.24	0.03-1.8	4.17	0.56-33.33	0.172	0.387	18.47	-
MetGLP-1 RAs	MetAcarbose	Intracranial hemorrhagic stroke	IPTW	FAHZU	205	892	170.67	1566.96	0	0	-	-	-	-	-	-	-	-
MetGLP-1 RAs	MetAcarbose	Intracranial hemorrhagic stroke	IPTW	Pooled analysis	-	-	-	-	-	-	-	-	-	-	-	-	-	-
MetGLP-1 RAs	MetAcarbose	Heart failure	IPTW	JSPH	252	725	302.02	1160.48	10	59	0.78	0.3-2	1.28	0.50-3.33	0.608	0.812	2.61	-
MetGLP-1 RAs	MetAcarbose	Heart failure	IPTW	FAHZU	205	892	170.67	1561.53	0	4	-	-	-	-	-	-	-	-
MetGLP-1 RAs	MetAcarbose	Heart failure	IPTW	Pooled analysis	-	-	-	-	-	-	-	-	-	-	-	-	-	-
MetGLP-1 RAs	MetAcarbose	3-point MACE	IPTW	JSPH	252	725	293.6	822.35	22	275	0.58	0.34-0.99	1.72	1.01-2.94	0.046	0.154	1.86	-
MetGLP-1 RAs	MetAcarbose	3-point MACE	IPTW	FAHZU	205	892	170.67	1503.07	1	45	0.15	0.02-1.12	6.67	0.89-50.00	0.065	0.341	16.99	-
MetGLP-1 RAs	MetAcarbose	3-point MACE	IPTW	Pooled analysis	-	-	-	-	-	-	0.53	0.31-0.89	1.89	1.12-3.23	0.018	0.053	-	0.206144
MetGLP-1 RAs	MetAcarbose	4-point MACE	IPTW	JSPH	252	725	275.27	771.71	31	311	0.66	0.41-1.06	1.52	0.94-2.44	0.086	0.242	1.69	-
MetGLP-1 RAs	MetAcarbose	4-point MACE	IPTW	FAHZU	205	892	170.67	1499.27	1	48	0.14	0.02-1.07	7.14	0.93-50.00	0.053	0.341	16.96	-
MetGLP-1 RAs	MetAcarbose	4-point MACE	IPTW	Pooled analysis	-	-	-	-	-	-	0.61	0.39-0.97	1.64	1.03-2.56	0.033	0.076	-	0.144804
MetGLP-1 RAs	MetSGLT2is	Acute myocardial infarction	IPTW	JSPH	252	583	320.36	306.15	0	12	-	-	-	-	-	-	-	-
MetGLP-1 RAs	MetSGLT2is	Acute myocardial infarction	IPTW	FAHZU	205	234	170.67	17.32	0	0	-	-	-	-	-	-	-	-
MetGLP-1 RAs	MetSGLT2is	Acute myocardial infarction	IPTW	Pooled analysis	-	-	-	-	-	-	-	-	-	-	-	-	-	-
MetGLP-1 RAs	MetSGLT2is	Sudden cardiac death	IPTW	JSPH	252	583	320.36	312.42	0	0	-	-	-	-	-	-	-	-
MetGLP-1 RAs	MetSGLT2is	Sudden cardiac death	IPTW	FAHZU	205	234	170.67	17.32	0	0	-	-	-	-	-	-	-	-
MetGLP-1 RAs	MetSGLT2is	Sudden cardiac death	IPTW	Pooled analysis	-	-	-	-	-	-	-	-	-	-	-	-	-	-
MetGLP-1 RAs	MetSGLT2is	Ischemic stroke	IPTW	JSPH	252	583	293.77	274.28	21	78	0.87	0.51-1.48	1.15	0.68-1.96	0.608	0.812	1.99	-
MetGLP-1 RAs	MetSGLT2is	Ischemic stroke	IPTW	FAHZU	205	234	170.67	17.32	1	0	-	-	-	-	-	-	-	-
MetGLP-1 RAs	MetSGLT2is	Ischemic stroke	IPTW	Pooled analysis	-	-	-	-	-	-	-	-	-	-	-	-	-	-
MetGLP-1 RAs	MetSGLT2is	Intracranial hemorrhagic stroke	IPTW	JSPH	252	583	320.2	312.42	1	0	-	-	-	-	-	-	-	-
MetGLP-1 RAs	MetSGLT2is	Intracranial hemorrhagic stroke	IPTW	FAHZU	205	234	170.67	17.32	0	0	-	-	-	-	-	-	-	-
MetGLP-1 RAs	MetSGLT2is	Intracranial hemorrhagic stroke	IPTW	Pooled analysis	-	-	-	-	-	-	-	-	-	-	-	-	-	-
MetGLP-1 RAs	MetSGLT2is	Heart failure	IPTW	JSPH	252	583	302.02	279.35	10	62	0.5	0.24-1.02	2	0.98-4.17	0.06	0.184	2.6	-
MetGLP-1 RAs	MetSGLT2is	Heart failure	IPTW	FAHZU	205	234	170.67	17.32	0	0	-	-	-	-	-	-	-	-
MetGLP-1 RAs	MetSGLT2is	Heart failure	IPTW	Pooled analysis	-	-	-	-	-	-	-	-	-	-	-	-	-	-
MetGLP-1 RAs	MetSGLT2is	3-point MACE	IPTW	JSPH	252	583	293.6	268.09	22	87	0.81	0.48-1.36	1.23	0.74-2.08	0.428	0.665	1.95	-
MetGLP-1 RAs	MetSGLT2is	3-point MACE	IPTW	FAHZU	205	234	170.67	17.32	1	0	-	-	-	-	-	-	-	-
MetGLP-1 RAs	MetSGLT2is	3-point MACE	IPTW	Pooled analysis	-	-	-	-	-	-	-	-	-	-	-	-	-	-
MetGLP-1 RAs	MetSGLT2is	4-point MACE	IPTW	JSPH	252	583	275.27	244.93	31	134	0.73	0.48-1.12	1.37	0.89-2.08	0.145	0.341	1.75	-
MetGLP-1 RAs	MetSGLT2is	4-point MACE	IPTW	FAHZU	205	234	170.67	17.32	1	0	-	-	-	-	-	-	-	-
MetGLP-1 RAs	MetSGLT2is	4-point MACE	IPTW	Pooled analysis	-	-	-	-	-	-	-	-	-	-	-	-	-	-
MetGlinides	MetDPP4is	Acute myocardial infarction	IPTW	JSPH	194	849	282.18	1642	2	5	2.82	0.58-13.75	0.35	0.07-1.72	0.199	0.432	10.42	-
MetGlinides	MetDPP4is	Acute myocardial infarction	IPTW	FAHZU	548	1403	1183.48	1276.59	7	0	-	-	-	-	-	-	-	-
MetGlinides	MetDPP4is	Acute myocardial infarction	IPTW	Pooled analysis	-	-	-	-	-	-	-	-	-	-	-	-	-	-
MetGlinides	MetDPP4is	Sudden cardiac death	IPTW	JSPH	194	849	285.3	1654.83	0	0	-	-	-	-	-	-	-	-
MetGlinides	MetDPP4is	Sudden cardiac death	IPTW	FAHZU	548	1403	1186.9	1276.59	0	0	-	-	-	-	-	-	-	-
MetGlinides	MetDPP4is	Sudden cardiac death	IPTW	Pooled analysis	-	-	-	-	-	-	-	-	-	-	-	-	-	-
MetGlinides	MetDPP4is	Ischemic stroke	IPTW	JSPH	194	849	214.83	1271.48	35	182	0.9	0.61-1.31	1.11	0.76-1.64	0.589	0.806	1.68	-
MetGlinides	MetDPP4is	Ischemic stroke	IPTW	FAHZU	548	1403	1147.64	1260.5	16	21	0.92	0.45-1.88	1.09	0.53-2.22	0.819	0.943	2.53	-
MetGlinides	MetDPP4is	Ischemic stroke	IPTW	Pooled analysis	-	-	-	-	-	-	0.9	0.65-1.26	1.11	0.79-1.54	0.533	0.65	-	0.943222
MetGlinides	MetDPP4is	Intracranial hemorrhagic stroke	IPTW	JSPH	194	849	275.41	1642.75	4	6	0.92	0.25-3.34	1.09	0.30-4.00	0.9	0.976	6.1	-
MetGlinides	MetDPP4is	Intracranial hemorrhagic stroke	IPTW	FAHZU	548	1403	1186.9	1276.59	0	0	-	-	-	-	-	-	-	-
MetGlinides	MetDPP4is	Intracranial hemorrhagic stroke	IPTW	Pooled analysis	-	-	-	-	-	-	-	-	-	-	-	-	-	-
MetGlinides	MetDPP4is	Heart failure	IPTW	JSPH	194	849	272.11	1583.93	12	47	1	0.51-1.93	1	0.52-1.96	1	1	2.47	-
MetGlinides	MetDPP4is	Heart failure	IPTW	FAHZU	548	1403	1179.02	1275.54	2	1	0.94	0.11-8.08	1.06	0.12-9.09	0.955	0.971	30.91	-
MetGlinides	MetDPP4is	Heart failure	IPTW	Pooled analysis	-	-	-	-	-	-	0.99	0.53-1.86	1.01	0.54-1.89	0.975	0.975	-	0.957659
MetGlinides	MetDPP4is	3-point MACE	IPTW	JSPH	194	849	209.94	1252.96	39	191	0.94	0.65-1.34	1.06	0.75-1.54	0.737	0.902	1.64	-
MetGlinides	MetDPP4is	3-point MACE	IPTW	FAHZU	548	1403	1144.22	1260.27	23	22	1.33	0.71-2.5	0.75	0.40-1.41	0.374	0.593	2.31	-
MetGlinides	MetDPP4is	3-point MACE	IPTW	Pooled analysis	-	-	-	-	-	-	1.02	0.75-1.4	0.98	0.71-1.33	0.901	0.932	-	0.339206
MetGlinides	MetDPP4is	4-point MACE	IPTW	JSPH	194	849	205.3	1216.5	48	217	0.97	0.69-1.35	1.03	0.74-1.45	0.859	0.95	1.56	-
MetGlinides	MetDPP4is	4-point MACE	IPTW	FAHZU	548	1403	1137.48	1259.32	24	22	1.39	0.75-2.58	0.72	0.39-1.33	0.296	0.583	2.29	-
MetGlinides	MetDPP4is	4-point MACE	IPTW	Pooled analysis	-	-	-	-	-	-	1.05	0.78-1.41	0.95	0.71-1.28	0.747	0.843	-	0.311822
MetGlinides	MetInsulin	Acute myocardial infarction	IPTW	JSPH	194	809	282.18	1035.92	2	11	1.02	0.21-4.88	0.98	0.20-4.76	0.98	0.994	8.62	-
MetGlinides	MetInsulin	Acute myocardial infarction	IPTW	FAHZU	548	1459	1183.48	2199.52	7	10	1.83	0.66-5.11	0.55	0.20-1.52	0.247	0.56	3.98	-
MetGlinides	MetInsulin	Acute myocardial infarction	IPTW	Pooled analysis	-	-	-	-	-	-	1.54	0.65-3.62	0.65	0.28-1.54	0.324	0.483	-	0.538539
MetGlinides	MetInsulin	Sudden cardiac death	IPTW	JSPH	194	809	285.3	1047.4	0	1	-	-	-	-	-	-	-	-
MetGlinides	MetInsulin	Sudden cardiac death	IPTW	FAHZU	548	1459	1186.9	2209.68	0	0	-	-	-	-	-	-	-	-
MetGlinides	MetInsulin	Sudden cardiac death	IPTW	Pooled analysis	-	-	-	-	-	-	-	-	-	-	-	-	-	-
MetGlinides	MetInsulin	Ischemic stroke	IPTW	JSPH	194	809	214.83	778.04	35	244	0.65	0.46-0.94	1.54	1.06-2.17	0.018	0.094	1.66	-
MetGlinides	MetInsulin	Ischemic stroke	IPTW	FAHZU	548	1459	1147.64	2121.78	16	63	0.6	0.34-1.06	1.67	0.94-2.94	0.078	0.341	2.19	-
MetGlinides	MetInsulin	Ischemic stroke	IPTW	Pooled analysis	-	-	-	-	-	-	0.64	0.47-0.87	1.56	1.15-2.13	0.004	0.024	-	0.800935
MetGlinides	MetInsulin	Intracranial hemorrhagic stroke	IPTW	JSPH	194	809	275.41	1040.47	4	14	0.98	0.31-3.09	1.02	0.32-3.23	0.973	0.994	4.9	-
MetGlinides	MetInsulin	Intracranial hemorrhagic stroke	IPTW	FAHZU	548	1459	1186.9	2209.68	0	0	-	-	-	-	-	-	-	-
MetGlinides	MetInsulin	Intracranial hemorrhagic stroke	IPTW	Pooled analysis	-	-	-	-	-	-	-	-	-	-	-	-	-	-
MetGlinides	MetInsulin	Heart failure	IPTW	JSPH	194	809	272.11	949.77	12	102	0.59	0.31-1.13	1.69	0.88-3.23	0.11	0.286	2.35	-
MetGlinides	MetInsulin	Heart failure	IPTW	FAHZU	548	1459	1179.02	2207.37	2	10	0.31	0.07-1.45	3.23	0.69-14.29	0.13	0.429	8.76	-
MetGlinides	MetInsulin	Heart failure	IPTW	Pooled analysis	-	-	-	-	-	-	0.54	0.3-0.98	1.85	1.02-3.33	0.041	0.087	-	0.44808
MetGlinides	MetInsulin	3-point MACE	IPTW	JSPH	194	809	209.94	762.55	39	260	0.69	0.49-0.97	1.45	1.03-2.04	0.033	0.119	1.62	-
MetGlinides	MetInsulin	3-point MACE	IPTW	FAHZU	548	1459	1144.22	2111.62	23	71	0.79	0.48-1.3	1.27	0.77-2.08	0.354	0.593	1.96	-
MetGlinides	MetInsulin	3-point MACE	IPTW	Pooled analysis	-	-	-	-	-	-	0.72	0.54-0.95	1.39	1.05-1.85	0.023	0.063	-	0.638661
MetGlinides	MetInsulin	4-point MACE	IPTW	JSPH	194	809	205.3	692.83	48	323	0.68	0.5-0.93	1.47	1.08-2.00	0.015	0.09	1.54	-
MetGlinides	MetInsulin	4-point MACE	IPTW	FAHZU	548	1459	1137.48	2110.38	24	76	0.76	0.47-1.23	1.32	0.81-2.13	0.263	0.56	1.93	-
MetGlinides	MetInsulin	4-point MACE	IPTW	Pooled analysis	-	-	-	-	-	-	0.7	0.54-0.92	1.43	1.09-1.85	0.009	0.035	-	0.703952
MetGlinides	MetSUs	Acute myocardial infarction	IPTW	JSPH	194	745	282.18	1388.55	2	3	3.28	0.5-21.44	0.3	0.05-2.00	0.215	0.442	12.9	-
MetGlinides	MetSUs	Acute myocardial infarction	IPTW	FAHZU	548	1609	1183.48	3133.41	7	11	1.98	0.76-5.16	0.51	0.19-1.32	0.162	0.449	3.88	-
MetGlinides	MetSUs	Acute myocardial infarction	IPTW	Pooled analysis	-	-	-	-	-	-	2.2	0.94-5.16	0.45	0.19-1.06	0.07	0.137	-	0.638877
MetGlinides	MetSUs	Sudden cardiac death	IPTW	JSPH	194	745	285.3	1390.91	0	1	-	-	-	-	-	-	-	-
MetGlinides	MetSUs	Sudden cardiac death	IPTW	FAHZU	548	1609	1186.9	3138.33	0	0	-	-	-	-	-	-	-	-
MetGlinides	MetSUs	Sudden cardiac death	IPTW	Pooled analysis	-	-	-	-	-	-	-	-	-	-	-	-	-	-
MetGlinides	MetSUs	Ischemic stroke	IPTW	JSPH	194	745	214.83	994.67	35	224	0.76	0.53-1.09	1.32	0.92-1.89	0.136	0.329	1.66	-
MetGlinides	MetSUs	Ischemic stroke	IPTW	FAHZU	548	1609	1147.64	3091.02	16	41	0.76	0.42-1.38	1.32	0.72-2.38	0.366	0.593	2.28	-
MetGlinides	MetSUs	Ischemic stroke	IPTW	Pooled analysis	-	-	-	-	-	-	0.76	0.56-1.03	1.32	0.97-1.79	0.077	0.148	-	0.997404
MetGlinides	MetSUs	Intracranial hemorrhagic stroke	IPTW	JSPH	194	745	275.41	1379.74	4	8	1.8	0.52-6.24	0.56	0.16-1.92	0.354	0.565	5.56	-
MetGlinides	MetSUs	Intracranial hemorrhagic stroke	IPTW	FAHZU	548	1609	1186.9	3138.33	0	0	-	-	-	-	-	-	-	-
MetGlinides	MetSUs	Intracranial hemorrhagic stroke	IPTW	Pooled analysis	-	-	-	-	-	-	-	-	-	-	-	-	-	-
MetGlinides	MetSUs	Heart failure	IPTW	JSPH	194	745	272.11	1325.76	12	50	0.91	0.47-1.76	1.1	0.57-2.13	0.779	0.923	2.46	-
MetGlinides	MetSUs	Heart failure	IPTW	FAHZU	548	1609	1179.02	3121.59	2	5	0.99	0.18-5.5	1.01	0.18-5.56	0.991	0.991	10.42	-
MetGlinides	MetSUs	Heart failure	IPTW	Pooled analysis	-	-	-	-	-	-	0.92	0.5-1.71	1.09	0.58-2.00	0.79	0.861	-	0.929475
MetGlinides	MetSUs	3-point MACE	IPTW	JSPH	194	745	209.94	988.36	39	230	0.83	0.59-1.18	1.2	0.85-1.69	0.292	0.537	1.62	-
MetGlinides	MetSUs	3-point MACE	IPTW	FAHZU	548	1609	1144.22	3087.81	23	51	1.03	0.62-1.71	0.97	0.58-1.61	0.909	0.971	2.02	-
MetGlinides	MetSUs	3-point MACE	IPTW	Pooled analysis	-	-	-	-	-	-	0.89	0.67-1.19	1.12	0.84-1.49	0.426	0.566	-	0.499511
MetGlinides	MetSUs	4-point MACE	IPTW	JSPH	194	745	205.3	954.14	48	258	0.85	0.62-1.17	1.18	0.85-1.61	0.316	0.539	1.55	-
MetGlinides	MetSUs	4-point MACE	IPTW	FAHZU	548	1609	1137.48	3071.07	24	56	0.98	0.6-1.61	1.02	0.62-1.67	0.936	0.971	1.98	-
MetGlinides	MetSUs	4-point MACE	IPTW	Pooled analysis	-	-	-	-	-	-	0.89	0.68-1.16	1.12	0.86-1.47	0.392	0.544	-	0.630799
MetGlinides	MetAcarbose	Acute myocardial infarction	IPTW	JSPH	194	725	282.18	1238.76	2	2	5.48	0.73-41.32	0.18	0.02-1.37	0.098	0.263	16.47	-
MetGlinides	MetAcarbose	Acute myocardial infarction	IPTW	FAHZU	548	892	1183.48	1552.62	7	9	1.63	0.61-4.41	0.61	0.23-1.64	0.333	0.593	4.1	-
MetGlinides	MetAcarbose	Acute myocardial infarction	IPTW	Pooled analysis	-	-	-	-	-	-	2.07	0.85-5.04	0.48	0.20-1.18	0.109	0.202	-	0.291855
MetGlinides	MetAcarbose	Sudden cardiac death	IPTW	JSPH	194	725	285.3	1242.97	0	0	-	-	-	-	-	-	-	-
MetGlinides	MetAcarbose	Sudden cardiac death	IPTW	FAHZU	548	892	1186.9	1566.96	0	0	-	-	-	-	-	-	-	-
MetGlinides	MetAcarbose	Sudden cardiac death	IPTW	Pooled analysis	-	-	-	-	-	-	-	-	-	-	-	-	-	-
MetGlinides	MetAcarbose	Ischemic stroke	IPTW	JSPH	194	725	214.83	837.28	35	267	0.58	0.4-0.84	1.72	1.19-2.50	0.004	0.038	1.65	-
MetGlinides	MetAcarbose	Ischemic stroke	IPTW	FAHZU	548	892	1147.64	1517.42	16	36	0.76	0.42-1.39	1.32	0.72-2.38	0.369	0.593	2.32	-
MetGlinides	MetAcarbose	Ischemic stroke	IPTW	Pooled analysis	-	-	-	-	-	-	0.63	0.46-0.86	1.59	1.16-2.17	0.004	0.023	-	0.457712
MetGlinides	MetAcarbose	Intracranial hemorrhagic stroke	IPTW	JSPH	194	725	275.41	1224.47	4	12	1.17	0.32-4.28	0.85	0.23-3.12	0.812	0.928	5.04	-
MetGlinides	MetAcarbose	Intracranial hemorrhagic stroke	IPTW	FAHZU	548	892	1186.9	1566.96	0	0	-	-	-	-	-	-	-	-
MetGlinides	MetAcarbose	Intracranial hemorrhagic stroke	IPTW	Pooled analysis	-	-	-	-	-	-	-	-	-	-	-	-	-	-
MetGlinides	MetAcarbose	Heart failure	IPTW	JSPH	194	725	272.11	1160.48	12	59	0.82	0.43-1.57	1.22	0.64-2.33	0.548	0.769	2.43	-
MetGlinides	MetAcarbose	Heart failure	IPTW	FAHZU	548	892	1179.02	1561.53	2	4	0.63	0.11-3.66	1.59	0.27-9.09	0.605	0.839	11.32	-
MetGlinides	MetAcarbose	Heart failure	IPTW	Pooled analysis	-	-	-	-	-	-	0.8	0.43-1.46	1.25	0.68-2.33	0.474	0.603	-	0.786553
MetGlinides	MetAcarbose	3-point MACE	IPTW	JSPH	194	725	209.94	822.35	39	275	0.64	0.45-0.91	1.56	1.10-2.22	0.013	0.088	1.62	-
MetGlinides	MetAcarbose	3-point MACE	IPTW	FAHZU	548	892	1144.22	1503.07	23	45	0.92	0.55-1.54	1.09	0.65-1.82	0.751	0.916	2.05	-
MetGlinides	MetAcarbose	3-point MACE	IPTW	Pooled analysis	-	-	-	-	-	-	0.72	0.54-0.96	1.39	1.04-1.85	0.025	0.064	-	0.260515
MetGlinides	MetAcarbose	4-point MACE	IPTW	JSPH	194	725	205.3	771.71	48	311	0.67	0.49-0.92	1.49	1.09-2.04	0.013	0.088	1.54	-
MetGlinides	MetAcarbose	4-point MACE	IPTW	FAHZU	548	892	1137.48	1499.27	24	48	0.89	0.54-1.46	1.12	0.68-1.85	0.646	0.869	2.01	-
MetGlinides	MetAcarbose	4-point MACE	IPTW	Pooled analysis	-	-	-	-	-	-	0.73	0.55-0.95	1.37	1.05-1.82	0.024	0.064	-	0.354995
MetGlinides	MetSGLT2is	Acute myocardial infarction	IPTW	JSPH	194	583	282.18	306.15	2	12	0.72	0.16-3.29	1.39	0.30-6.25	0.67	0.856	8.5	-
MetGlinides	MetSGLT2is	Acute myocardial infarction	IPTW	FAHZU	548	234	1183.48	17.32	7	0	-	-	-	-	-	-	-	-
MetGlinides	MetSGLT2is	Acute myocardial infarction	IPTW	Pooled analysis	-	-	-	-	-	-	-	-	-	-	-	-	-	-
MetGlinides	MetSGLT2is	Sudden cardiac death	IPTW	JSPH	194	583	285.3	312.42	0	0	-	-	-	-	-	-	-	-
MetGlinides	MetSGLT2is	Sudden cardiac death	IPTW	FAHZU	548	234	1186.9	17.32	0	0	-	-	-	-	-	-	-	-
MetGlinides	MetSGLT2is	Sudden cardiac death	IPTW	Pooled analysis	-	-	-	-	-	-	-	-	-	-	-	-	-	-
MetGlinides	MetSGLT2is	Ischemic stroke	IPTW	JSPH	194	583	214.83	274.28	35	78	0.76	0.49-1.16	1.32	0.86-2.04	0.212	0.442	1.77	-
MetGlinides	MetSGLT2is	Ischemic stroke	IPTW	FAHZU	548	234	1147.64	17.32	16	0	-	-	-	-	-	-	-	-
MetGlinides	MetSGLT2is	Ischemic stroke	IPTW	Pooled analysis	-	-	-	-	-	-	-	-	-	-	-	-	-	-
MetGlinides	MetSGLT2is	Intracranial hemorrhagic stroke	IPTW	JSPH	194	583	275.41	312.42	4	0	-	-	-	-	-	-	-	-
MetGlinides	MetSGLT2is	Intracranial hemorrhagic stroke	IPTW	FAHZU	548	234	1186.9	17.32	0	0	-	-	-	-	-	-	-	-
MetGlinides	MetSGLT2is	Intracranial hemorrhagic stroke	IPTW	Pooled analysis	-	-	-	-	-	-	-	-	-	-	-	-	-	-
MetGlinides	MetSGLT2is	Heart failure	IPTW	JSPH	194	583	272.11	279.35	12	62	0.69	0.35-1.39	1.45	0.72-2.86	0.292	0.537	2.42	-
MetGlinides	MetSGLT2is	Heart failure	IPTW	FAHZU	548	234	1179.02	17.32	2	0	-	-	-	-	-	-	-	-
MetGlinides	MetSGLT2is	Heart failure	IPTW	Pooled analysis	-	-	-	-	-	-	-	-	-	-	-	-	-	-
MetGlinides	MetSGLT2is	3-point MACE	IPTW	JSPH	194	583	209.94	268.09	39	87	0.81	0.54-1.22	1.23	0.82-1.85	0.311	0.539	1.72	-
MetGlinides	MetSGLT2is	3-point MACE	IPTW	FAHZU	548	234	1144.22	17.32	23	0	-	-	-	-	-	-	-	-
MetGlinides	MetSGLT2is	3-point MACE	IPTW	Pooled analysis	-	-	-	-	-	-	-	-	-	-	-	-	-	-
MetGlinides	MetSGLT2is	4-point MACE	IPTW	JSPH	194	583	205.3	244.93	48	134	0.76	0.52-1.11	1.32	0.90-1.92	0.156	0.359	1.6	-
MetGlinides	MetSGLT2is	4-point MACE	IPTW	FAHZU	548	234	1137.48	17.32	24	0	-	-	-	-	-	-	-	-
MetGlinides	MetSGLT2is	4-point MACE	IPTW	Pooled analysis	-	-	-	-	-	-	-	-	-	-	-	-	-	-
MetGlinides	MetGLP-1 RAs	Acute myocardial infarction	IPTW	JSPH	194	252	282.18	320.36	2	0	-	-	-	-	-	-	-	-
MetGlinides	MetGLP-1 RAs	Acute myocardial infarction	IPTW	FAHZU	548	205	1183.48	170.67	7	0	-	-	-	-	-	-	-	-
MetGlinides	MetGLP-1 RAs	Acute myocardial infarction	IPTW	Pooled analysis	-	-	-	-	-	-	-	-	-	-	-	-	-	-
MetGlinides	MetGLP-1 RAs	Sudden cardiac death	IPTW	JSPH	194	252	285.3	320.36	0	0	-	-	-	-	-	-	-	-
MetGlinides	MetGLP-1 RAs	Sudden cardiac death	IPTW	FAHZU	548	205	1186.9	170.67	0	0	-	-	-	-	-	-	-	-
MetGlinides	MetGLP-1 RAs	Sudden cardiac death	IPTW	Pooled analysis	-	-	-	-	-	-	-	-	-	-	-	-	-	-
MetGlinides	MetGLP-1 RAs	Ischemic stroke	IPTW	JSPH	194	252	214.83	293.77	35	21	0.99	0.54-1.79	1.01	0.56-1.85	0.974	0.994	2.17	-
MetGlinides	MetGLP-1 RAs	Ischemic stroke	IPTW	FAHZU	548	205	1147.64	170.67	16	1	5.01	0.68-37.02	0.2	0.03-1.47	0.114	0.409	17.95	-
MetGlinides	MetGLP-1 RAs	Ischemic stroke	IPTW	Pooled analysis	-	-	-	-	-	-	1.13	0.64-2	0.88	0.50-1.56	0.674	0.791	-	0.127071
MetGlinides	MetGLP-1 RAs	Intracranial hemorrhagic stroke	IPTW	JSPH	194	252	275.41	320.2	4	1	2.16	0.24-19.51	0.46	0.05-4.17	0.492	0.726	22.93	-
MetGlinides	MetGLP-1 RAs	Intracranial hemorrhagic stroke	IPTW	FAHZU	548	205	1186.9	170.67	0	0	-	-	-	-	-	-	-	-
MetGlinides	MetGLP-1 RAs	Intracranial hemorrhagic stroke	IPTW	Pooled analysis	-	-	-	-	-	-	-	-	-	-	-	-	-	-
MetGlinides	MetGLP-1 RAs	Heart failure	IPTW	JSPH	194	252	272.11	302.02	12	10	0.88	0.35-2.22	1.14	0.45-2.86	0.786	0.923	3.32	-
MetGlinides	MetGLP-1 RAs	Heart failure	IPTW	FAHZU	548	205	1179.02	170.67	2	0	-	-	-	-	-	-	-	-
MetGlinides	MetGLP-1 RAs	Heart failure	IPTW	Pooled analysis	-	-	-	-	-	-	-	-	-	-	-	-	-	-
MetGlinides	MetGLP-1 RAs	3-point MACE	IPTW	JSPH	194	252	209.94	293.6	39	22	1.07	0.6-1.91	0.93	0.52-1.67	0.819	0.928	2.11	-
MetGlinides	MetGLP-1 RAs	3-point MACE	IPTW	FAHZU	548	205	1144.22	170.67	23	1	7.36	1.01-53.72	0.14	0.02-0.99	0.049	0.341	17.49	-
MetGlinides	MetGLP-1 RAs	3-point MACE	IPTW	Pooled analysis	-	-	-	-	-	-	1.24	0.72-2.16	0.81	0.46-1.39	0.443	0.575	-	0.0681578
MetGlinides	MetGLP-1 RAs	4-point MACE	IPTW	JSPH	194	252	205.3	275.27	48	31	0.95	0.57-1.57	1.05	0.64-1.75	0.843	0.941	1.91	-
MetGlinides	MetGLP-1 RAs	4-point MACE	IPTW	FAHZU	548	205	1137.48	170.67	24	1	7.56	1.04-54.99	0.13	0.02-0.96	0.046	0.341	17.45	-
MetGlinides	MetGLP-1 RAs	4-point MACE	IPTW	Pooled analysis	-	-	-	-	-	-	1.07	0.66-1.75	0.93	0.57-1.52	0.786	0.861	-	0.0468063
Note: This table provides the hazard ratios (HRs), 95% confidence intervals (CIs), and P values for seven adverse cardiovascular events, including acute myocardial infarction, sudden cardiac death, ischemic stroke, intracranial hemorrhagic stroke, heart failure, 3-point MACE, and 4-point MACE. An HR > 1 indicates a higher risk in the target drug class, while an HR < 1 indicates a higher risk in t…

## Sheet: Table S5
Table S5: Hazard Ratios (HRs) for ten safety outcomes across hypoglycemic drug comparisons using IPTW.
Target	Comparator	Events	Methods	Databases	Patients		PYs		Events		HR	95% CI	HR reverse	95% CI reverse	P-RAW value	P-FDR value	MDRR	P_heterogeneity
					Target	Comparator	Target	Comparator	Target	Comparator
MetInsulin	MetDPP4is	Coronary atherosclerotic diseases	IPTW	JSPH	809	849	966.29	1470.17	49	71	0.89	0.6-1.32	1.12	0.76-1.67	0.562	0.933	1.68	-
MetInsulin	MetDPP4is	Coronary atherosclerotic diseases	IPTW	FAHZU	1459	1403	2106	1195.96	82	73	0.62	0.43-0.89	1.61	1.12-2.33	0.01	0.12	1.57	-
MetInsulin	MetDPP4is	Coronary atherosclerotic diseases	IPTW	Pooled analysis	-	-	-	-	-	-	0.73	0.56-0.95	1.37	1.05-1.79	0.02	0.127	-	0.18032
MetInsulin	MetDPP4is	Chronic kidney disease	IPTW	JSPH	809	849	692.44	1007.84	269	293	1.01	0.85-1.2	0.99	0.83-1.18	0.91	0.983	1.27	-
MetInsulin	MetDPP4is	Chronic kidney disease	IPTW	FAHZU	1459	1403	1950.85	1211.33	198	76	1.43	1.08-1.9	0.7	0.53-0.93	0.013	0.132	1.46	-
MetInsulin	MetDPP4is	Chronic kidney disease	IPTW	Pooled analysis	-	-	-	-	-	-	1.11	0.96-1.29	0.9	0.78-1.04	0.166	0.522	-	0.0412054
MetInsulin	MetDPP4is	Inflammatory polyarthritis	IPTW	JSPH	809	849	925.32	1329.63	66	124	0.73	0.53-1.01	1.37	0.99-1.89	0.056	0.398	1.53	-
MetInsulin	MetDPP4is	Inflammatory polyarthritis	IPTW	FAHZU	1459	1403	2202.15	1276.74	4	0	-	-	-	-	-	-	-	-
MetInsulin	MetDPP4is	Inflammatory polyarthritis	IPTW	Pooled analysis	-	-	-	-	-	-	-	-	-	-	-	-	-	-
MetInsulin	MetDPP4is	Hypertensive heart disease without congestive heart failure	IPTW	JSPH	809	849	1003.53	1499.41	36	70	0.89	0.58-1.37	1.12	0.73-1.72	0.595	0.947	1.78	-
MetInsulin	MetDPP4is	Hypertensive heart disease without congestive heart failure	IPTW	FAHZU	1459	1403	2168.47	1240.09	41	43	0.72	0.44-1.16	1.39	0.86-2.27	0.184	0.418	1.84	-
MetInsulin	MetDPP4is	Hypertensive heart disease without congestive heart failure	IPTW	Pooled analysis	-	-	-	-	-	-	0.81	0.59-1.11	1.23	0.90-1.69	0.191	0.567	-	0.524617
MetInsulin	MetDPP4is	Hyperuricemia	IPTW	JSPH	809	849	962.82	1337.33	54	132	0.62	0.44-0.88	1.61	1.14-2.27	0.007	0.127	1.57	-
MetInsulin	MetDPP4is	Hyperuricemia	IPTW	FAHZU	1459	1403	2089.98	1248.47	76	27	2.39	1.45-3.92	0.42	0.26-0.69	<0.001	0.023	1.87	-
MetInsulin	MetDPP4is	Hyperuricemia	IPTW	Pooled analysis	-	-	-	-	-	-	0.96	0.73-1.27	1.04	0.79-1.37	0.773	0.932	-	1.29e-05
MetInsulin	MetDPP4is	Osteoporosis	IPTW	JSPH	809	849	1023.78	1598.92	29	34	1.16	0.7-1.93	0.86	0.52-1.43	0.566	0.933	2.03	-
MetInsulin	MetDPP4is	Osteoporosis	IPTW	FAHZU	1459	1403	2128.19	1243.15	42	37	1.27	0.79-2.04	0.79	0.49-1.27	0.323	0.615	1.88	-
MetInsulin	MetDPP4is	Osteoporosis	IPTW	Pooled analysis	-	-	-	-	-	-	1.22	0.86-1.72	0.82	0.58-1.16	0.261	0.681	-	0.794958
MetInsulin	MetDPP4is	Insomnia disorders	IPTW	JSPH	809	849	944.33	1277.87	56	151	0.6	0.43-0.83	1.67	1.20-2.33	0.002	0.06	1.55	-
MetInsulin	MetDPP4is	Insomnia disorders	IPTW	FAHZU	1459	1403	2140.23	1226.99	44	48	0.95	0.54-1.67	1.05	0.60-1.85	0.859	0.943	1.79	-
MetInsulin	MetDPP4is	Insomnia disorders	IPTW	Pooled analysis	-	-	-	-	-	-	0.67	0.5-0.89	1.49	1.12-2.00	0.006	0.065	-	0.166893
MetInsulin	MetDPP4is	Urinary tract infectious disease	IPTW	JSPH	809	849	960.72	1207.01	63	174	0.61	0.45-0.83	1.64	1.20-2.22	0.002	0.053	1.51	-
MetInsulin	MetDPP4is	Urinary tract infectious disease	IPTW	FAHZU	1459	1403	2128.75	1196.96	63	74	0.73	0.49-1.07	1.37	0.93-2.04	0.114	0.343	1.62	-
MetInsulin	MetDPP4is	Urinary tract infectious disease	IPTW	Pooled analysis	-	-	-	-	-	-	0.65	0.51-0.83	1.54	1.20-1.96	<0.001	0.023	-	0.481662
MetInsulin	MetDPP4is	Hepatic failure	IPTW	JSPH	809	849	1001.46	1571.78	43	52	1.28	0.83-1.96	0.78	0.51-1.20	0.26	0.717	1.78	-
MetInsulin	MetDPP4is	Hepatic failure	IPTW	FAHZU	1459	1403	2060.29	1236.01	93	43	1.72	1.16-2.54	0.58	0.39-0.86	0.007	0.095	1.68	-
MetInsulin	MetDPP4is	Hepatic failure	IPTW	Pooled analysis	-	-	-	-	-	-	1.5	1.13-2	0.67	0.50-0.88	0.005	0.064	-	0.316298
MetInsulin	MetDPP4is	Affective disorders	IPTW	JSPH	809	849	1031.91	1615.15	21	18	1.41	0.71-2.82	0.71	0.35-1.41	0.329	0.788	2.46	-
MetInsulin	MetDPP4is	Affective disorders	IPTW	FAHZU	1459	1403	2216.36	1276.74	0	0	-	-	-	-	-	-	-	-
MetInsulin	MetDPP4is	Affective disorders	IPTW	Pooled analysis	-	-	-	-	-	-	-	-	-	-	-	-	-	-
MetSUs	MetDPP4is	Coronary atherosclerotic diseases	IPTW	JSPH	745	849	1287.29	1470.17	58	71	0.83	0.58-1.19	1.2	0.84-1.72	0.309	0.765	1.64	-
MetSUs	MetDPP4is	Coronary atherosclerotic diseases	IPTW	FAHZU	1609	1403	3046.03	1195.96	43	73	0.49	0.32-0.77	2.04	1.30-3.12	0.001	0.04	1.71	-
MetSUs	MetDPP4is	Coronary atherosclerotic diseases	IPTW	Pooled analysis	-	-	-	-	-	-	0.68	0.51-0.9	1.47	1.11-1.96	0.008	0.07	-	0.0745824
MetSUs	MetDPP4is	Chronic kidney disease	IPTW	JSPH	745	849	846	1007.84	278	293	0.91	0.77-1.07	1.1	0.93-1.30	0.261	0.717	1.26	-
MetSUs	MetDPP4is	Chronic kidney disease	IPTW	FAHZU	1609	1403	2886.29	1211.33	165	76	1.69	1.27-2.26	0.59	0.44-0.79	<0.001	0.019	1.47	-
MetSUs	MetDPP4is	Chronic kidney disease	IPTW	Pooled analysis	-	-	-	-	-	-	1.06	0.92-1.23	0.94	0.81-1.09	0.432	0.839	-	0.000261289
MetSUs	MetDPP4is	Inflammatory polyarthritis	IPTW	JSPH	745	849	1139.03	1329.63	138	124	1.13	0.88-1.45	0.88	0.69-1.14	0.337	0.794	1.41	-
MetSUs	MetDPP4is	Inflammatory polyarthritis	IPTW	FAHZU	1609	1403	3115.77	1276.74	3	0	-	-	-	-	-	-	-	-
MetSUs	MetDPP4is	Inflammatory polyarthritis	IPTW	Pooled analysis	-	-	-	-	-	-	-	-	-	-	-	-	-	-
MetSUs	MetDPP4is	Hypertensive heart disease without congestive heart failure	IPTW	JSPH	745	849	1323.98	1499.41	37	70	0.6	0.4-0.9	1.67	1.11-2.50	0.014	0.174	1.77	-
MetSUs	MetDPP4is	Hypertensive heart disease without congestive heart failure	IPTW	FAHZU	1609	1403	3054.93	1240.09	37	43	0.65	0.4-1.06	1.54	0.94-2.50	0.083	0.303	1.87	-
MetSUs	MetDPP4is	Hypertensive heart disease without congestive heart failure	IPTW	Pooled analysis	-	-	-	-	-	-	0.62	0.45-0.85	1.61	1.18-2.22	0.003	0.05	-	0.806564
MetSUs	MetDPP4is	Hyperuricemia	IPTW	JSPH	745	849	1189.05	1337.33	122	132	0.89	0.69-1.15	1.12	0.87-1.45	0.371	0.8	1.42	-
MetSUs	MetDPP4is	Hyperuricemia	IPTW	FAHZU	1609	1403	2992.41	1248.47	56	27	1.74	1.03-2.95	0.57	0.34-0.97	0.039	0.229	1.93	-
MetSUs	MetDPP4is	Hyperuricemia	IPTW	Pooled analysis	-	-	-	-	-	-	1.01	0.81-1.27	0.99	0.79-1.23	0.931	0.97	-	0.0254693
MetSUs	MetDPP4is	Osteoporosis	IPTW	JSPH	745	849	1338.34	1598.92	28	34	0.97	0.58-1.6	1.03	0.62-1.72	0.906	0.983	2.04	-
MetSUs	MetDPP4is	Osteoporosis	IPTW	FAHZU	1609	1403	3016.57	1243.15	56	37	1.17	0.73-1.86	0.85	0.54-1.37	0.511	0.753	1.81	-
MetSUs	MetDPP4is	Osteoporosis	IPTW	Pooled analysis	-	-	-	-	-	-	1.07	0.76-1.51	0.93	0.66-1.32	0.699	0.908	-	0.597275
MetSUs	MetDPP4is	Insomnia disorders	IPTW	JSPH	745	849	1138.6	1277.87	129	151	0.83	0.66-1.06	1.2	0.94-1.52	0.123	0.601	1.4	-
MetSUs	MetDPP4is	Insomnia disorders	IPTW	FAHZU	1609	1403	2968.75	1226.99	68	48	1.13	0.75-1.7	0.88	0.59-1.33	0.558	0.794	1.7	-
MetSUs	MetDPP4is	Insomnia disorders	IPTW	Pooled analysis	-	-	-	-	-	-	0.9	0.73-1.11	1.11	0.90-1.37	0.324	0.78	-	0.212098
MetSUs	MetDPP4is	Urinary tract infectious disease	IPTW	JSPH	745	849	1031.46	1207.01	181	174	1.04	0.84-1.29	0.96	0.78-1.19	0.72	0.952	1.35	-
MetSUs	MetDPP4is	Urinary tract infectious disease	IPTW	FAHZU	1609	1403	2916.33	1196.96	80	74	0.68	0.47-0.98	1.47	1.02-2.13	0.04	0.229	1.57	-
MetSUs	MetDPP4is	Urinary tract infectious disease	IPTW	Pooled analysis	-	-	-	-	-	-	0.94	0.78-1.13	1.06	0.88-1.28	0.513	0.908	-	0.0510702
MetSUs	MetDPP4is	Hepatic failure	IPTW	JSPH	745	849	1331.79	1571.78	41	52	0.81	0.53-1.24	1.23	0.81-1.89	0.331	0.788	1.8	-
MetSUs	MetDPP4is	Hepatic failure	IPTW	FAHZU	1609	1403	2968.5	1236.01	67	43	1.26	0.83-1.92	0.79	0.52-1.20	0.28	0.557	1.73	-
MetSUs	MetDPP4is	Hepatic failure	IPTW	Pooled analysis	-	-	-	-	-	-	1.01	0.75-1.36	0.99	0.74-1.33	0.948	0.973	-	0.147665
MetSUs	MetDPP4is	Affective disorders	IPTW	JSPH	745	849	1365.37	1615.15	18	18	1.18	0.6-2.34	0.85	0.43-1.67	0.634	0.947	2.54	-
MetSUs	MetDPP4is	Affective disorders	IPTW	FAHZU	1609	1403	3138.33	1276.74	0	0	-	-	-	-	-	-	-	-
MetSUs	MetDPP4is	Affective disorders	IPTW	Pooled analysis	-	-	-	-	-	-	-	-	-	-	-	-	-	-
MetSUs	MetInsulin	Coronary atherosclerotic diseases	IPTW	JSPH	745	809	1287.29	966.29	58	49	1.01	0.68-1.5	0.99	0.67-1.47	0.961	0.991	1.72	-
MetSUs	MetInsulin	Coronary atherosclerotic diseases	IPTW	FAHZU	1609	1459	3046.03	2106	43	82	0.6	0.4-0.91	1.67	1.10-2.50	0.015	0.132	1.69	-
MetSUs	MetInsulin	Coronary atherosclerotic diseases	IPTW	Pooled analysis	-	-	-	-	-	-	0.79	0.59-1.04	1.27	0.96-1.69	0.103	0.408	-	0.0749824
MetSUs	MetInsulin	Chronic kidney disease	IPTW	JSPH	745	809	846	692.44	278	269	0.95	0.8-1.13	1.05	0.88-1.25	0.56	0.933	1.27	-
MetSUs	MetInsulin	Chronic kidney disease	IPTW	FAHZU	1609	1459	2886.29	1950.85	165	198	1.08	0.87-1.34	0.93	0.75-1.15	0.485	0.734	1.34	-
MetSUs	MetInsulin	Chronic kidney disease	IPTW	Pooled analysis	-	-	-	-	-	-	1	0.87-1.14	1	0.88-1.15	1	1	-	0.357565
MetSUs	MetInsulin	Inflammatory polyarthritis	IPTW	JSPH	745	809	1139.03	925.32	138	66	1.61	1.19-2.19	0.62	0.46-0.84	0.002	0.06	1.52	-
MetSUs	MetInsulin	Inflammatory polyarthritis	IPTW	FAHZU	1609	1459	3115.77	2202.15	3	4	-	-	-	-	-	-	8.5	-
MetSUs	MetInsulin	Inflammatory polyarthritis	IPTW	Pooled analysis	-	-	-	-	-	-	-	-	-	-	-	-	-	-
MetSUs	MetInsulin	Hypertensive heart disease without congestive heart failure	IPTW	JSPH	745	809	1323.98	1003.53	37	36	0.71	0.43-1.18	1.41	0.85-2.33	0.184	0.665	1.93	-
MetSUs	MetInsulin	Hypertensive heart disease without congestive heart failure	IPTW	FAHZU	1609	1459	3054.93	2168.47	37	41	0.78	0.48-1.24	1.28	0.81-2.08	0.305	0.587	1.89	-
MetSUs	MetInsulin	Hypertensive heart disease without congestive heart failure	IPTW	Pooled analysis	-	-	-	-	-	-	0.75	0.53-1.05	1.33	0.95-1.89	0.099	0.408	-	0.810901
MetSUs	MetInsulin	Hyperuricemia	IPTW	JSPH	745	809	1189.05	962.82	122	54	1.34	0.95-1.9	0.75	0.53-1.05	0.098	0.601	1.58	-
MetSUs	MetInsulin	Hyperuricemia	IPTW	FAHZU	1609	1459	2992.41	2089.98	56	76	0.75	0.52-1.07	1.33	0.93-1.92	0.118	0.344	1.64	-
MetSUs	MetInsulin	Hyperuricemia	IPTW	Pooled analysis	-	-	-	-	-	-	1.01	0.79-1.29	0.99	0.78-1.27	0.937	0.97	-	0.0211875
MetSUs	MetInsulin	Osteoporosis	IPTW	JSPH	745	809	1338.34	1023.78	28	29	0.87	0.5-1.5	1.15	0.67-2.00	0.619	0.947	2.1	-
MetSUs	MetInsulin	Osteoporosis	IPTW	FAHZU	1609	1459	3016.57	2128.19	56	42	1.04	0.69-1.58	0.96	0.63-1.45	0.853	0.943	1.77	-
MetSUs	MetInsulin	Osteoporosis	IPTW	Pooled analysis	-	-	-	-	-	-	0.98	0.7-1.36	1.02	0.74-1.43	0.905	0.97	-	0.6045
MetSUs	MetInsulin	Insomnia disorders	IPTW	JSPH	745	809	1138.6	944.33	129	56	1.51	1.08-2.1	0.66	0.48-0.93	0.015	0.174	1.57	-
MetSUs	MetInsulin	Insomnia disorders	IPTW	FAHZU	1609	1459	2968.75	2140.23	68	44	1.21	0.82-1.79	0.83	0.56-1.22	0.338	0.619	1.72	-
MetSUs	MetInsulin	Insomnia disorders	IPTW	Pooled analysis	-	-	-	-	-	-	1.38	1.07-1.77	0.72	0.56-0.93	0.012	0.103	-	0.401265
MetSUs	MetInsulin	Urinary tract infectious disease	IPTW	JSPH	745	809	1031.46	960.72	181	63	1.87	1.36-2.56	0.53	0.39-0.74	<0.001	0.022	1.51	-
MetSUs	MetInsulin	Urinary tract infectious disease	IPTW	FAHZU	1609	1459	2916.33	2128.75	80	63	1.09	0.77-1.53	0.92	0.65-1.30	0.623	0.801	1.6	-
MetSUs	MetInsulin	Urinary tract infectious disease	IPTW	Pooled analysis	-	-	-	-	-	-	1.46	1.16-1.84	0.68	0.54-0.86	0.001	0.025	-	0.0231699
MetSUs	MetInsulin	Hepatic failure	IPTW	JSPH	745	809	1331.79	1001.46	41	43	0.72	0.47-1.12	1.39	0.89-2.13	0.138	0.601	1.84	-
MetSUs	MetInsulin	Hepatic failure	IPTW	FAHZU	1609	1459	2968.5	2060.29	67	93	0.67	0.48-0.94	1.49	1.06-2.08	0.02	0.146	1.57	-
MetSUs	MetInsulin	Hepatic failure	IPTW	Pooled analysis	-	-	-	-	-	-	0.69	0.53-0.9	1.45	1.11-1.89	0.006	0.065	-	0.795278
MetSUs	MetInsulin	Affective disorders	IPTW	JSPH	745	809	1365.37	1031.91	18	21	0.6	0.32-1.14	1.67	0.88-3.12	0.115	0.601	2.46	-
MetSUs	MetInsulin	Affective disorders	IPTW	FAHZU	1609	1459	3138.33	2216.36	0	0	-	-	-	-	-	-	-	-
MetSUs	MetInsulin	Affective disorders	IPTW	Pooled analysis	-	-	-	-	-	-	-	-	-	-	-	-	-	-
MetAcarbose	MetDPP4is	Coronary atherosclerotic diseases	IPTW	JSPH	725	849	1139.5	1470.17	46	71	0.73	0.5-1.06	1.37	0.94-2.00	0.101	0.601	1.7	-
MetAcarbose	MetDPP4is	Coronary atherosclerotic diseases	IPTW	FAHZU	892	1403	1535.11	1195.96	26	73	0.39	0.24-0.63	2.56	1.59-4.17	<0.001	0.01	1.9	-
MetAcarbose	MetDPP4is	Coronary atherosclerotic diseases	IPTW	Pooled analysis	-	-	-	-	-	-	0.57	0.42-0.78	1.75	1.28-2.38	<0.001	0.023	-	0.0472979
MetAcarbose	MetDPP4is	Chronic kidney disease	IPTW	JSPH	725	849	719.59	1007.84	275	293	0.99	0.83-1.17	1.01	0.85-1.20	0.909	0.983	1.27	-
MetAcarbose	MetDPP4is	Chronic kidney disease	IPTW	FAHZU	892	1403	1367.25	1211.33	149	76	2.05	1.53-2.75	0.49	0.36-0.65	<0.001	<0.001	1.48	-
MetAcarbose	MetDPP4is	Chronic kidney disease	IPTW	Pooled analysis	-	-	-	-	-	-	1.19	1.03-1.38	0.84	0.72-0.97	0.02	0.127	-	2.29e-05
MetAcarbose	MetDPP4is	Inflammatory polyarthritis	IPTW	JSPH	725	849	985.81	1329.63	117	124	1.05	0.81-1.36	0.95	0.74-1.23	0.712	0.951	1.43	-
MetAcarbose	MetDPP4is	Inflammatory polyarthritis	IPTW	FAHZU	892	1403	1546.31	1276.74	6	0	-	-	-	-	-	-	-	-
MetAcarbose	MetDPP4is	Inflammatory polyarthritis	IPTW	Pooled analysis	-	-	-	-	-	-	-	-	-	-	-	-	-	-
MetAcarbose	MetDPP4is	Hypertensive heart disease without congestive heart failure	IPTW	JSPH	725	849	1165.94	1499.41	50	70	0.96	0.64-1.44	1.04	0.69-1.56	0.844	0.979	1.68	-
MetAcarbose	MetDPP4is	Hypertensive heart disease without congestive heart failure	IPTW	FAHZU	892	1403	1522.68	1240.09	28	43	0.85	0.5-1.45	1.18	0.69-2.00	0.55	0.794	1.97	-
MetAcarbose	MetDPP4is	Hypertensive heart disease without congestive heart failure	IPTW	Pooled analysis	-	-	-	-	-	-	0.92	0.66-1.27	1.09	0.79-1.52	0.618	0.908	-	0.719997
MetAcarbose	MetDPP4is	Hyperuricemia	IPTW	JSPH	725	849	1052.38	1337.33	103	132	0.89	0.69-1.16	1.12	0.86-1.45	0.379	0.801	1.45	-
MetAcarbose	MetDPP4is	Hyperuricemia	IPTW	FAHZU	892	1403	1470.98	1248.47	44	27	2.08	1.2-3.61	0.48	0.28-0.83	0.009	0.119	1.98	-
MetAcarbose	MetDPP4is	Hyperuricemia	IPTW	Pooled analysis	-	-	-	-	-	-	1.05	0.83-1.33	0.95	0.75-1.20	0.685	0.908	-	0.00660078
MetAcarbose	MetDPP4is	Osteoporosis	IPTW	JSPH	725	849	1204.6	1598.92	27	34	1.05	0.63-1.75	0.95	0.57-1.59	0.852	0.979	2.06	-
MetAcarbose	MetDPP4is	Osteoporosis	IPTW	FAHZU	892	1403	1498.41	1243.15	28	37	1	0.6-1.68	1	0.60-1.67	1	1	2.02	-
MetAcarbose	MetDPP4is	Osteoporosis	IPTW	Pooled analysis	-	-	-	-	-	-	1.03	0.71-1.48	0.97	0.68-1.41	0.875	0.97	-	0.902661
MetAcarbose	MetDPP4is	Insomnia disorders	IPTW	JSPH	725	849	1051.7	1277.87	103	151	0.77	0.6-1	1.3	1.00-1.67	0.045	0.344	1.43	-
MetAcarbose	MetDPP4is	Insomnia disorders	IPTW	FAHZU	892	1403	1526.61	1226.99	23	48	0.64	0.35-1.14	1.56	0.88-2.86	0.138	0.36	2.03	-
MetAcarbose	MetDPP4is	Insomnia disorders	IPTW	Pooled analysis	-	-	-	-	-	-	0.75	0.59-0.94	1.33	1.06-1.69	0.015	0.113	-	0.558363
MetAcarbose	MetDPP4is	Urinary tract infectious disease	IPTW	JSPH	725	849	950	1207.01	147	174	1.01	0.8-1.27	0.99	0.79-1.25	0.933	0.991	1.37	-
MetAcarbose	MetDPP4is	Urinary tract infectious disease	IPTW	FAHZU	892	1403	1414.37	1196.96	57	74	0.77	0.52-1.13	1.3	0.88-1.92	0.187	0.418	1.64	-
MetAcarbose	MetDPP4is	Urinary tract infectious disease	IPTW	Pooled analysis	-	-	-	-	-	-	0.94	0.77-1.14	1.06	0.88-1.30	0.536	0.908	-	0.235644
MetAcarbose	MetDPP4is	Hepatic failure	IPTW	JSPH	725	849	1168.58	1571.78	43	52	0.98	0.65-1.48	1.02	0.68-1.54	0.923	0.99	1.78	-
MetAcarbose	MetDPP4is	Hepatic failure	IPTW	FAHZU	892	1403	1508	1236.01	36	43	0.83	0.51-1.37	1.2	0.73-1.96	0.46	0.71	1.88	-
MetAcarbose	MetDPP4is	Hepatic failure	IPTW	Pooled analysis	-	-	-	-	-	-	0.92	0.67-1.26	1.09	0.79-1.49	0.605	0.908	-	0.623391
MetAcarbose	MetDPP4is	Affective disorders	IPTW	JSPH	725	849	1207.45	1615.15	25	18	1.63	0.87-3.07	0.61	0.33-1.15	0.129	0.601	2.38	-
MetAcarbose	MetDPP4is	Affective disorders	IPTW	FAHZU	892	1403	1566.97	1276.74	0	0	-	-	-	-	-	-	-	-
MetAcarbose	MetDPP4is	Affective disorders	IPTW	Pooled analysis	-	-	-	-	-	-	-	-	-	-	-	-	-	-
MetAcarbose	MetInsulin	Coronary atherosclerotic diseases	IPTW	JSPH	725	809	1139.5	966.29	46	49	0.79	0.52-1.2	1.27	0.83-1.92	0.269	0.717	1.78	-
MetAcarbose	MetInsulin	Coronary atherosclerotic diseases	IPTW	FAHZU	892	1459	1535.11	2106	26	82	0.97	0.44-2.15	1.03	0.47-2.27	0.94	0.972	1.88	-
MetAcarbose	MetInsulin	Coronary atherosclerotic diseases	IPTW	Pooled analysis	-	-	-	-	-	-	0.83	0.57-1.19	1.2	0.84-1.75	0.321	0.78	-	0.655817
MetAcarbose	MetInsulin	Chronic kidney disease	IPTW	JSPH	725	809	719.59	692.44	275	269	1	0.84-1.19	1	0.84-1.19	1	1	1.27	-
MetAcarbose	MetInsulin	Chronic kidney disease	IPTW	FAHZU	892	1459	1367.25	1950.85	149	198	1.21	0.97-1.52	0.83	0.66-1.03	0.096	0.303	1.36	-
MetAcarbose	MetInsulin	Chronic kidney disease	IPTW	Pooled analysis	-	-	-	-	-	-	1.07	0.93-1.23	0.93	0.81-1.08	0.343	0.8	-	0.183573
MetAcarbose	MetInsulin	Inflammatory polyarthritis	IPTW	JSPH	725	809	985.81	925.32	117	66	1.47	1.08-2.01	0.68	0.50-0.93	0.015	0.174	1.54	-
MetAcarbose	MetInsulin	Inflammatory polyarthritis	IPTW	FAHZU	892	1459	1546.31	2202.15	6	4	-	-	-	-	-	-	6.1	-
MetAcarbose	MetInsulin	Inflammatory polyarthritis	IPTW	Pooled analysis	-	-	-	-	-	-	-	-	-	-	-	-	-	-
MetAcarbose	MetInsulin	Hypertensive heart disease without congestive heart failure	IPTW	JSPH	725	809	1165.94	1003.53	50	36	1.2	0.77-1.87	0.83	0.53-1.30	0.421	0.854	1.84	-
MetAcarbose	MetInsulin	Hypertensive heart disease without congestive heart failure	IPTW	FAHZU	892	1459	1522.68	2168.47	28	41	0.88	0.52-1.51	1.14	0.66-1.92	0.638	0.801	1.99	-
MetAcarbose	MetInsulin	Hypertensive heart disease without congestive heart failure	IPTW	Pooled analysis	-	-	-	-	-	-	1.06	0.75-1.49	0.94	0.67-1.33	0.739	0.929	-	0.391491
MetAcarbose	MetInsulin	Hyperuricemia	IPTW	JSPH	725	809	1052.38	962.82	103	54	1.46	1.04-2.05	0.68	0.49-0.96	0.029	0.284	1.6	-
MetAcarbose	MetInsulin	Hyperuricemia	IPTW	FAHZU	892	1459	1470.98	2089.98	44	76	0.93	0.64-1.36	1.08	0.74-1.56	0.706	0.854	1.7	-
MetAcarbose	MetInsulin	Hyperuricemia	IPTW	Pooled analysis	-	-	-	-	-	-	1.2	0.93-1.54	0.83	0.65-1.08	0.156	0.515	-	0.0837005
MetAcarbose	MetInsulin	Osteoporosis	IPTW	JSPH	725	809	1204.6	1023.78	27	29	0.97	0.57-1.67	1.03	0.60-1.75	0.912	0.983	2.12	-
MetAcarbose	MetInsulin	Osteoporosis	IPTW	FAHZU	892	1459	1498.41	2128.19	28	42	0.83	0.51-1.35	1.2	0.74-1.96	0.453	0.707	1.98	-
MetAcarbose	MetInsulin	Osteoporosis	IPTW	Pooled analysis	-	-	-	-	-	-	0.89	0.62-1.28	1.12	0.78-1.61	0.529	0.908	-	0.679882
MetAcarbose	MetInsulin	Insomnia disorders	IPTW	JSPH	725	809	1051.7	944.33	103	56	1.31	0.94-1.83	0.76	0.55-1.06	0.112	0.601	1.59	-
MetAcarbose	MetInsulin	Insomnia disorders	IPTW	FAHZU	892	1459	1526.61	2140.23	23	44	1.21	0.57-2.54	0.83	0.39-1.75	0.617	0.801	2.06	-
MetAcarbose	MetInsulin	Insomnia disorders	IPTW	Pooled analysis	-	-	-	-	-	-	1.29	0.95-1.76	0.78	0.57-1.05	0.105	0.408	-	0.841537
MetAcarbose	MetInsulin	Urinary tract infectious disease	IPTW	JSPH	725	809	950	960.72	147	63	1.74	1.28-2.36	0.57	0.42-0.78	<0.001	0.034	1.52	-
MetAcarbose	MetInsulin	Urinary tract infectious disease	IPTW	FAHZU	892	1459	1414.37	2128.75	57	63	1.38	0.95-1.99	0.72	0.50-1.05	0.088	0.303	1.67	-
MetAcarbose	MetInsulin	Urinary tract infectious disease	IPTW	Pooled analysis	-	-	-	-	-	-	1.58	1.25-2	0.63	0.50-0.80	<0.001	0.021	-	0.339855
MetAcarbose	MetInsulin	Hepatic failure	IPTW	JSPH	725	809	1168.58	1001.46	43	43	0.87	0.56-1.34	1.15	0.75-1.79	0.532	0.933	1.83	-
MetAcarbose	MetInsulin	Hepatic failure	IPTW	FAHZU	892	1459	1508	2060.29	36	93	0.53	0.36-0.79	1.89	1.27-2.78	0.002	0.04	1.73	-
MetAcarbose	MetInsulin	Hepatic failure	IPTW	Pooled analysis	-	-	-	-	-	-	0.66	0.5-0.89	1.52	1.12-2.00	0.005	0.064	-	0.0987942
MetAcarbose	MetInsulin	Affective disorders	IPTW	JSPH	725	809	1207.45	1031.91	25	21	1.13	0.62-2.04	0.88	0.49-1.61	0.687	0.951	2.29	-
MetAcarbose	MetInsulin	Affective disorders	IPTW	FAHZU	892	1459	1566.97	2216.36	0	0	-	-	-	-	-	-	-	-
MetAcarbose	MetInsulin	Affective disorders	IPTW	Pooled analysis	-	-	-	-	-	-	-	-	-	-	-	-	-	-
MetAcarbose	MetSUs	Coronary atherosclerotic diseases	IPTW	JSPH	725	745	1139.5	1287.29	46	58	0.95	0.64-1.4	1.05	0.71-1.56	0.797	0.971	1.74	-
MetAcarbose	MetSUs	Coronary atherosclerotic diseases	IPTW	FAHZU	892	1609	1535.11	3046.03	26	43	0.9	0.54-1.5	1.11	0.67-1.85	0.686	0.836	2.01	-
MetAcarbose	MetSUs	Coronary atherosclerotic diseases	IPTW	Pooled analysis	-	-	-	-	-	-	0.93	0.68-1.27	1.08	0.79-1.47	0.649	0.908	-	0.868053
MetAcarbose	MetSUs	Chronic kidney disease	IPTW	JSPH	725	745	719.59	846	275	278	1.07	0.91-1.27	0.93	0.79-1.10	0.426	0.857	1.27	-
MetAcarbose	MetSUs	Chronic kidney disease	IPTW	FAHZU	892	1609	1367.25	2886.29	149	165	1.23	0.98-1.55	0.81	0.65-1.02	0.077	0.303	1.37	-
MetAcarbose	MetSUs	Chronic kidney disease	IPTW	Pooled analysis	-	-	-	-	-	-	1.12	0.98-1.29	0.89	0.78-1.02	0.106	0.408	-	0.342775
MetAcarbose	MetSUs	Inflammatory polyarthritis	IPTW	JSPH	725	745	985.81	1139.03	117	138	0.95	0.74-1.21	1.05	0.83-1.35	0.683	0.951	1.42	-
MetAcarbose	MetSUs	Inflammatory polyarthritis	IPTW	FAHZU	892	1609	1546.31	3115.77	6	3	-	-	-	-	-	-	7.25	-
MetAcarbose	MetSUs	Inflammatory polyarthritis	IPTW	Pooled analysis	-	-	-	-	-	-	-	-	-	-	-	-	-	-
MetAcarbose	MetSUs	Hypertensive heart disease without congestive heart failure	IPTW	JSPH	725	745	1165.94	1323.98	50	37	1.56	1.02-2.39	0.64	0.42-0.98	0.041	0.324	1.84	-
MetAcarbose	MetSUs	Hypertensive heart disease without congestive heart failure	IPTW	FAHZU	892	1609	1522.68	3054.93	28	37	1.43	0.83-2.49	0.7	0.40-1.20	0.202	0.431	2.02	-
MetAcarbose	MetSUs	Hypertensive heart disease without congestive heart failure	IPTW	Pooled analysis	-	-	-	-	-	-	1.51	1.08-2.12	0.66	0.47-0.93	0.017	0.116	-	0.814751
MetAcarbose	MetSUs	Hyperuricemia	IPTW	JSPH	725	745	1052.38	1189.05	103	122	1	0.77-1.3	1	0.77-1.30	1	1	1.45	-
MetAcarbose	MetSUs	Hyperuricemia	IPTW	FAHZU	892	1609	1470.98	2992.41	44	56	1.21	0.81-1.81	0.83	0.55-1.23	0.353	0.619	1.76	-
MetAcarbose	MetSUs	Hyperuricemia	IPTW	Pooled analysis	-	-	-	-	-	-	1.06	0.85-1.32	0.94	0.76-1.18	0.604	0.908	-	0.431475
MetAcarbose	MetSUs	Osteoporosis	IPTW	JSPH	725	745	1204.6	1338.34	27	28	0.98	0.57-1.67	1.02	0.60-1.75	0.941	0.991	2.13	-
MetAcarbose	MetSUs	Osteoporosis	IPTW	FAHZU	892	1609	1498.41	3016.57	28	56	0.86	0.54-1.37	1.16	0.73-1.85	0.525	0.766	1.91	-
MetAcarbose	MetSUs	Osteoporosis	IPTW	Pooled analysis	-	-	-	-	-	-	0.91	0.64-1.29	1.1	0.78-1.56	0.598	0.908	-	0.725475
MetAcarbose	MetSUs	Insomnia disorders	IPTW	JSPH	725	745	1051.7	1138.6	103	129	0.95	0.73-1.23	1.05	0.81-1.37	0.7	0.951	1.45	-
MetAcarbose	MetSUs	Insomnia disorders	IPTW	FAHZU	892	1609	1526.61	2968.75	23	68	0.68	0.42-1.11	1.47	0.90-2.38	0.12	0.344	1.97	-
MetAcarbose	MetSUs	Insomnia disorders	IPTW	Pooled analysis	-	-	-	-	-	-	0.88	0.7-1.11	1.14	0.90-1.43	0.277	0.711	-	0.242364
MetAcarbose	MetSUs	Urinary tract infectious disease	IPTW	JSPH	725	745	950	1031.46	147	181	0.97	0.78-1.21	1.03	0.83-1.28	0.786	0.968	1.36	-
MetAcarbose	MetSUs	Urinary tract infectious disease	IPTW	FAHZU	892	1609	1414.37	2916.33	57	80	1.39	0.98-1.97	0.72	0.51-1.02	0.064	0.296	1.63	-
MetAcarbose	MetSUs	Urinary tract infectious disease	IPTW	Pooled analysis	-	-	-	-	-	-	1.07	0.89-1.29	0.93	0.78-1.12	0.475	0.892	-	0.0888031
MetAcarbose	MetSUs	Hepatic failure	IPTW	JSPH	725	745	1168.58	1331.79	43	41	1.18	0.77-1.81	0.85	0.55-1.30	0.448	0.872	1.84	-
MetAcarbose	MetSUs	Hepatic failure	IPTW	FAHZU	892	1609	1508	2968.5	36	67	0.9	0.59-1.36	1.11	0.74-1.69	0.621	0.801	1.78	-
MetAcarbose	MetSUs	Hepatic failure	IPTW	Pooled analysis	-	-	-	-	-	-	1.02	0.76-1.38	0.98	0.72-1.32	0.896	0.97	-	0.371475
MetAcarbose	MetSUs	Affective disorders	IPTW	JSPH	725	745	1207.45	1365.37	25	18	1.54	0.83-2.83	0.65	0.35-1.20	0.168	0.631	2.38	-
MetAcarbose	MetSUs	Affective disorders	IPTW	FAHZU	892	1609	1566.97	3138.33	0	0	-	-	-	-	-	-	-	-
MetAcarbose	MetSUs	Affective disorders	IPTW	Pooled analysis	-	-	-	-	-	-	-	-	-	-	-	-	-	-
MetSGLT2is	MetDPP4is	Coronary atherosclerotic diseases	IPTW	JSPH	583	849	296.73	1470.17	24	71	0.8	0.5-1.29	1.25	0.78-2.00	0.356	0.8	1.94	-
MetSGLT2is	MetDPP4is	Coronary atherosclerotic diseases	IPTW	FAHZU	234	1403	15.18	1195.96	3	73	0.32	0.1-1.07	3.12	0.93-10.00	0.06	0.289	5.21	-
MetSGLT2is	MetDPP4is	Coronary atherosclerotic diseases	IPTW	Pooled analysis	-	-	-	-	-	-	0.71	0.46-1.1	1.41	0.91-2.17	0.124	0.443	-	0.1647
MetSGLT2is	MetDPP4is	Chronic kidney disease	IPTW	JSPH	583	849	228.42	1007.84	170	293	1.16	0.94-1.43	0.86	0.70-1.06	0.166	0.631	1.31	-
MetSGLT2is	MetDPP4is	Chronic kidney disease	IPTW	FAHZU	234	1403	16.87	1211.33	4	76	0.85	0.29-2.51	1.18	0.40-3.45	0.768	0.901	4.21	-
MetSGLT2is	MetDPP4is	Chronic kidney disease	IPTW	Pooled analysis	-	-	-	-	-	-	1.15	0.94-1.41	0.87	0.71-1.06	0.177	0.544	-	0.579228
MetSGLT2is	MetDPP4is	Inflammatory polyarthritis	IPTW	JSPH	583	849	291.5	1329.63	30	124	0.85	0.54-1.33	1.18	0.75-1.85	0.48	0.895	1.77	-
MetSGLT2is	MetDPP4is	Inflammatory polyarthritis	IPTW	FAHZU	234	1403	17.32	1276.74	0	0	-	-	-	-	-	-	-	-
MetSGLT2is	MetDPP4is	Inflammatory polyarthritis	IPTW	Pooled analysis	-	-	-	-	-	-	-	-	-	-	-	-	-	-
MetSGLT2is	MetDPP4is	Hypertensive heart disease without congestive heart failure	IPTW	JSPH	583	849	288.35	1499.41	35	70	1.21	0.77-1.89	0.83	0.53-1.30	0.405	0.839	1.79	-
MetSGLT2is	MetDPP4is	Hypertensive heart disease without congestive heart failure	IPTW	FAHZU	234	1403	16.91	1240.09	2	43	0.22	0.05-0.95	4.55	1.05-20.00	0.044	0.235	7.59	-
MetSGLT2is	MetDPP4is	Hypertensive heart disease without congestive heart failure	IPTW	Pooled analysis	-	-	-	-	-	-	1.04	0.68-1.6	0.96	0.62-1.47	0.857	0.97	-	0.029686
MetSGLT2is	MetDPP4is	Hyperuricemia	IPTW	JSPH	583	849	298.51	1337.33	23	132	0.7	0.43-1.12	1.43	0.89-2.33	0.144	0.601	1.88	-
MetSGLT2is	MetDPP4is	Hyperuricemia	IPTW	FAHZU	234	1403	17.31	1248.47	3	27	2.59	0.77-8.71	0.39	0.11-1.30	0.124	0.344	5.5	-
MetSGLT2is	MetDPP4is	Hyperuricemia	IPTW	Pooled analysis	-	-	-	-	-	-	0.83	0.53-1.3	1.2	0.77-1.89	0.416	0.839	-	0.0490999
MetSGLT2is	MetDPP4is	Osteoporosis	IPTW	JSPH	583	849	307.02	1598.92	11	34	1.42	0.68-2.96	0.7	0.34-1.47	0.35	0.796	2.64	-
MetSGLT2is	MetDPP4is	Osteoporosis	IPTW	FAHZU	234	1403	17.21	1243.15	4	37	2.08	0.67-6.43	0.48	0.16-1.49	0.204	0.431	4.37	-
MetSGLT2is	MetDPP4is	Osteoporosis	IPTW	Pooled analysis	-	-	-	-	-	-	1.59	0.86-2.94	0.63	0.34-1.16	0.139	0.476	-	0.580609
MetSGLT2is	MetDPP4is	Insomnia disorders	IPTW	JSPH	583	849	299.73	1277.87	29	151	0.64	0.42-0.98	1.56	1.02-2.38	0.039	0.324	1.76	-
MetSGLT2is	MetDPP4is	Insomnia disorders	IPTW	FAHZU	234	1403	17.32	1226.99	0	48	-	-	-	-	-	-	-	-
MetSGLT2is	MetDPP4is	Insomnia disorders	IPTW	Pooled analysis	-	-	-	-	-	-	-	-	-	-	-	-	-	-
MetSGLT2is	MetDPP4is	Urinary tract infectious disease	IPTW	JSPH	583	849	299.03	1207.01	29	174	0.67	0.43-1.04	1.49	0.96-2.33	0.075	0.504	1.75	-
MetSGLT2is	MetDPP4is	Urinary tract infectious disease	IPTW	FAHZU	234	1403	17.32	1196.96	0	74	-	-	-	-	-	-	-	-
MetSGLT2is	MetDPP4is	Urinary tract infectious disease	IPTW	Pooled analysis	-	-	-	-	-	-	-	-	-	-	-	-	-	-
MetSGLT2is	MetDPP4is	Hepatic failure	IPTW	JSPH	583	849	306.3	1571.78	7	52	0.61	0.27-1.39	1.64	0.72-3.70	0.237	0.717	3.09	-
MetSGLT2is	MetDPP4is	Hepatic failure	IPTW	FAHZU	234	1403	17.19	1236.01	1	43	0.63	0.09-4.4	1.59	0.23-11.11	0.641	0.801	17.01	-
MetSGLT2is	MetDPP4is	Hepatic failure	IPTW	Pooled analysis	-	-	-	-	-	-	0.61	0.29-1.31	1.64	0.76-3.45	0.199	0.567	-	0.974594
MetSGLT2is	MetDPP4is	Affective disorders	IPTW	JSPH	583	849	305.41	1615.15	10	18	0.78	0.35-1.77	1.28	0.56-2.86	0.548	0.933	3.02	-
MetSGLT2is	MetDPP4is	Affective disorders	IPTW	FAHZU	234	1403	17.32	1276.74	0	0	-	-	-	-	-	-	-	-
MetSGLT2is	MetDPP4is	Affective disorders	IPTW	Pooled analysis	-	-	-	-	-	-	-	-	-	-	-	-	-	-
MetSGLT2is	MetInsulin	Coronary atherosclerotic diseases	IPTW	JSPH	583	809	296.73	966.29	24	49	0.85	0.51-1.43	1.18	0.70-1.96	0.537	0.933	2.01	-
MetSGLT2is	MetInsulin	Coronary atherosclerotic diseases	IPTW	FAHZU	234	1459	15.18	2106	3	82	0.52	0.1-2.64	1.92	0.38-10.00	0.434	0.702	5.19	-
MetSGLT2is	MetInsulin	Coronary atherosclerotic diseases	IPTW	Pooled analysis	-	-	-	-	-	-	0.81	0.49-1.34	1.23	0.75-2.04	0.412	0.839	-	0.569477
MetSGLT2is	MetInsulin	Chronic kidney disease	IPTW	JSPH	583	809	228.42	692.44	170	269	1.1	0.89-1.36	0.91	0.74-1.12	0.378	0.801	1.32	-
MetSGLT2is	MetInsulin	Chronic kidney disease	IPTW	FAHZU	234	1459	16.87	1950.85	4	198	0.39	0.14-1.08	2.56	0.93-7.14	0.071	0.303	4.12	-
MetSGLT2is	MetInsulin	Chronic kidney disease	IPTW	Pooled analysis	-	-	-	-	-	-	1.06	0.86-1.3	0.94	0.77-1.16	0.58	0.908	-	0.0503117
MetSGLT2is	MetInsulin	Inflammatory polyarthritis	IPTW	JSPH	583	809	291.5	925.32	30	66	1.28	0.79-2.08	0.78	0.48-1.27	0.318	0.773	1.85	-
MetSGLT2is	MetInsulin	Inflammatory polyarthritis	IPTW	FAHZU	234	1459	17.32	2202.15	0	4	-	-	-	-	-	-	-	-
MetSGLT2is	MetInsulin	Inflammatory polyarthritis	IPTW	Pooled analysis	-	-	-	-	-	-	-	-	-	-	-	-	-	-
MetSGLT2is	MetInsulin	Hypertensive heart disease without congestive heart failure	IPTW	JSPH	583	809	288.35	1003.53	35	36	1.65	0.95-2.85	0.61	0.35-1.05	0.074	0.504	1.94	-
MetSGLT2is	MetInsulin	Hypertensive heart disease without congestive heart failure	IPTW	FAHZU	234	1459	16.91	2168.47	2	41	0.29	0.06-1.38	3.45	0.72-16.67	0.122	0.344	7.6	-
MetSGLT2is	MetInsulin	Hypertensive heart disease without congestive heart failure	IPTW	Pooled analysis	-	-	-	-	-	-	1.36	0.81-2.28	0.74	0.44-1.23	0.244	0.648	-	0.0391755
MetSGLT2is	MetInsulin	Hyperuricemia	IPTW	JSPH	583	809	298.51	962.82	23	54	0.88	0.51-1.54	1.14	0.65-1.96	0.65	0.947	2.01	-
MetSGLT2is	MetInsulin	Hyperuricemia	IPTW	FAHZU	234	1459	17.31	2089.98	3	76	0.84	0.22-3.14	1.19	0.32-4.55	0.797	0.914	5.2	-
MetSGLT2is	MetInsulin	Hyperuricemia	IPTW	Pooled analysis	-	-	-	-	-	-	0.88	0.52-1.46	1.14	0.68-1.92	0.627	0.908	-	0.946748
MetSGLT2is	MetInsulin	Osteoporosis	IPTW	JSPH	583	809	307.02	1023.78	11	29	0.98	0.48-2.03	1.02	0.49-2.08	0.956	0.991	2.7	-
MetSGLT2is	MetInsulin	Osteoporosis	IPTW	FAHZU	234	1459	17.21	2128.19	4	42	1.08	0.35-3.3	0.93	0.30-2.86	0.893	0.958	4.33	-
MetSGLT2is	MetInsulin	Osteoporosis	IPTW	Pooled analysis	-	-	-	-	-	-	1.01	0.55-1.85	0.99	0.54-1.82	0.974	0.994	-	0.892717
MetSGLT2is	MetInsulin	Insomnia disorders	IPTW	JSPH	583	809	299.73	944.33	29	56	1.33	0.81-2.19	0.75	0.46-1.23	0.261	0.717	1.9	-
MetSGLT2is	MetInsulin	Insomnia disorders	IPTW	FAHZU	234	1459	17.32	2140.23	0	44	-	-	-	-	-	-	-	-
MetSGLT2is	MetInsulin	Insomnia disorders	IPTW	Pooled analysis	-	-	-	-	-	-	-	-	-	-	-	-	-	-
MetSGLT2is	MetInsulin	Urinary tract infectious disease	IPTW	JSPH	583	809	299.03	960.72	29	63	0.89	0.54-1.46	1.12	0.68-1.85	0.646	0.947	1.88	-
MetSGLT2is	MetInsulin	Urinary tract infectious disease	IPTW	FAHZU	234	1459	17.32	2128.75	0	63	-	-	-	-	-	-	-	-
MetSGLT2is	MetInsulin	Urinary tract infectious disease	IPTW	Pooled analysis	-	-	-	-	-	-	-	-	-	-	-	-	-	-
MetSGLT2is	MetInsulin	Hepatic failure	IPTW	JSPH	583	809	306.3	1001.46	7	43	0.47	0.17-1.25	2.13	0.80-5.88	0.138	0.601	3.13	-
MetSGLT2is	MetInsulin	Hepatic failure	IPTW	FAHZU	234	1459	17.19	2060.29	1	93	0.08	0.01-0.59	12.5	1.69-100.00	0.015	0.132	16.72	-
MetSGLT2is	MetInsulin	Hepatic failure	IPTW	Pooled analysis	-	-	-	-	-	-	0.33	0.14-0.8	3.03	1.25-7.14	0.013	0.103	-	0.123399
MetSGLT2is	MetInsulin	Affective disorders	IPTW	JSPH	583	809	305.41	1031.91	10	21	0.78	0.36-1.71	1.28	0.58-2.78	0.532	0.933	2.93	-
MetSGLT2is	MetInsulin	Affective disorders	IPTW	FAHZU	234	1459	17.32	2216.36	0	0	-	-	-	-	-	-	-	-
MetSGLT2is	MetInsulin	Affective disorders	IPTW	Pooled analysis	-	-	-	-	-	-	-	-	-	-	-	-	-	-
MetSGLT2is	MetSUs	Coronary atherosclerotic diseases	IPTW	JSPH	583	745	296.73	1287.29	24	58	0.75	0.45-1.27	1.33	0.79-2.22	0.277	0.717	1.97	-
MetSGLT2is	MetSUs	Coronary atherosclerotic diseases	IPTW	FAHZU	234	1609	15.18	3046.03	3	43	0.52	0.12-2.17	1.92	0.46-8.33	0.376	0.642	5.33	-
MetSGLT2is	MetSUs	Coronary atherosclerotic diseases	IPTW	Pooled analysis	-	-	-	-	-	-	0.72	0.44-1.18	1.39	0.85-2.27	0.192	0.567	-	0.628138
MetSGLT2is	MetSUs	Chronic kidney disease	IPTW	JSPH	583	745	228.42	846	170	278	1.05	0.84-1.31	0.95	0.76-1.19	0.667	0.947	1.31	-
MetSGLT2is	MetSUs	Chronic kidney disease	IPTW	FAHZU	234	1609	16.87	2886.29	4	165	0.45	0.14-1.46	2.22	0.68-7.14	0.182	0.418	4.13	-
MetSGLT2is	MetSUs	Chronic kidney disease	IPTW	Pooled analysis	-	-	-	-	-	-	1.02	0.82-1.27	0.98	0.79-1.22	0.859	0.97	-	0.166536
MetSGLT2is	MetSUs	Inflammatory polyarthritis	IPTW	JSPH	583	745	291.5	1139.03	30	138	0.96	0.55-1.65	1.04	0.61-1.82	0.884	0.983	1.76	-
MetSGLT2is	MetSUs	Inflammatory polyarthritis	IPTW	FAHZU	234	1609	17.32	3115.77	0	3	-	-	-	-	-	-	-	-
MetSGLT2is	MetSUs	Inflammatory polyarthritis	IPTW	Pooled analysis	-	-	-	-	-	-	-	-	-	-	-	-	-	-
MetSGLT2is	MetSUs	Hypertensive heart disease without congestive heart failure	IPTW	JSPH	583	745	288.35	1323.98	35	37	1.93	1.16-3.22	0.52	0.31-0.86	0.012	0.174	1.94	-
MetSGLT2is	MetSUs	Hypertensive heart disease without congestive heart failure	IPTW	FAHZU	234	1609	16.91	3054.93	2	37	0.41	0.09-1.87	2.44	0.53-11.11	0.249	0.512	7.64	-
MetSGLT2is	MetSUs	Hypertensive heart disease without congestive heart failure	IPTW	Pooled analysis	-	-	-	-	-	-	1.65	1.02-2.68	0.61	0.37-0.98	0.042	0.216	-	0.0574605
MetSGLT2is	MetSUs	Hyperuricemia	IPTW	JSPH	583	745	298.51	1189.05	23	122	0.69	0.41-1.17	1.45	0.85-2.44	0.165	0.631	1.89	-
MetSGLT2is	MetSUs	Hyperuricemia	IPTW	FAHZU	234	1609	17.31	2992.41	3	56	2.43	0.9-6.56	0.41	0.15-1.11	0.08	0.303	5.26	-
MetSGLT2is	MetSUs	Hyperuricemia	IPTW	Pooled analysis	-	-	-	-	-	-	0.91	0.57-1.45	1.1	0.69-1.75	0.692	0.908	-	0.0276149
MetSGLT2is	MetSUs	Osteoporosis	IPTW	JSPH	583	745	307.02	1338.34	11	28	0.87	0.4-1.9	1.15	0.53-2.50	0.726	0.952	2.71	-
MetSGLT2is	MetSUs	Osteoporosis	IPTW	FAHZU	234	1609	17.21	3016.57	4	56	1.42	0.5-4.06	0.7	0.25-2.00	0.512	0.753	4.26	-
MetSGLT2is	MetSUs	Osteoporosis	IPTW	Pooled analysis	-	-	-	-	-	-	1.04	0.56-1.94	0.96	0.52-1.79	0.902	0.97	-	0.464134
MetSGLT2is	MetSUs	Insomnia disorders	IPTW	JSPH	583	745	299.73	1138.6	29	129	0.73	0.46-1.17	1.37	0.85-2.17	0.186	0.665	1.78	-
MetSGLT2is	MetSUs	Insomnia disorders	IPTW	FAHZU	234	1609	17.32	2968.75	0	68	-	-	-	-	-	-	-	-
MetSGLT2is	MetSUs	Insomnia disorders	IPTW	Pooled analysis	-	-	-	-	-	-	-	-	-	-	-	-	-	-
MetSGLT2is	MetSUs	Urinary tract infectious disease	IPTW	JSPH	583	745	299.03	1031.46	29	181	0.67	0.39-1.14	1.49	0.88-2.56	0.143	0.601	1.75	-
MetSGLT2is	MetSUs	Urinary tract infectious disease	IPTW	FAHZU	234	1609	17.32	2916.33	0	80	-	-	-	-	-	-	-	-
MetSGLT2is	MetSUs	Urinary tract infectious disease	IPTW	Pooled analysis	-	-	-	-	-	-	-	-	-	-	-	-	-	-
MetSGLT2is	MetSUs	Hepatic failure	IPTW	JSPH	583	745	306.3	1331.79	7	41	0.6	0.26-1.42	1.67	0.70-3.85	0.238	0.717	3.14	-
MetSGLT2is	MetSUs	Hepatic failure	IPTW	FAHZU	234	1609	17.19	2968.5	1	67	0.15	0.02-1.06	6.67	0.94-50.00	0.061	0.289	16.82	-
MetSGLT2is	MetSUs	Hepatic failure	IPTW	Pooled analysis	-	-	-	-	-	-	0.48	0.22-1.06	2.08	0.94-4.55	0.067	0.314	-	0.200045
MetSGLT2is	MetSUs	Affective disorders	IPTW	JSPH	583	745	305.41	1365.37	10	18	1.19	0.48-2.98	0.84	0.34-2.08	0.709	0.951	3.02	-
MetSGLT2is	MetSUs	Affective disorders	IPTW	FAHZU	234	1609	17.32	3138.33	0	0	-	-	-	-	-	-	-	-
MetSGLT2is	MetSUs	Affective disorders	IPTW	Pooled analysis	-	-	-	-	-	-	-	-	-	-	-	-	-	-
MetSGLT2is	MetAcarbose	Coronary atherosclerotic diseases	IPTW	JSPH	583	725	296.73	1139.5	24	46	0.99	0.57-1.7	1.01	0.59-1.75	0.971	0.991	2.02	-
MetSGLT2is	MetAcarbose	Coronary atherosclerotic diseases	IPTW	FAHZU	234	892	15.18	1535.11	3	26	0.78	0.16-3.81	1.28	0.26-6.25	0.759	0.897	5.52	-
MetSGLT2is	MetAcarbose	Coronary atherosclerotic diseases	IPTW	Pooled analysis	-	-	-	-	-	-	0.96	0.57-1.61	1.04	0.62-1.75	0.878	0.97	-	0.785433
MetSGLT2is	MetAcarbose	Chronic kidney disease	IPTW	JSPH	583	725	228.42	719.59	170	275	1.14	0.93-1.41	0.88	0.71-1.08	0.217	0.717	1.31	-
MetSGLT2is	MetAcarbose	Chronic kidney disease	IPTW	FAHZU	234	892	16.87	1367.25	4	149	0.28	0.1-0.82	3.57	1.22-10.00	0.018	0.145	4.13	-
MetSGLT2is	MetAcarbose	Chronic kidney disease	IPTW	Pooled analysis	-	-	-	-	-	-	1.09	0.89-1.33	0.92	0.75-1.12	0.4	0.833	-	0.0120421
MetSGLT2is	MetAcarbose	Inflammatory polyarthritis	IPTW	JSPH	583	725	291.5	985.81	30	117	0.77	0.5-1.2	1.3	0.83-2.00	0.242	0.717	1.77	-
MetSGLT2is	MetAcarbose	Inflammatory polyarthritis	IPTW	FAHZU	234	892	17.32	1546.31	0	6	-	-	-	-	-	-	-	-
MetSGLT2is	MetAcarbose	Inflammatory polyarthritis	IPTW	Pooled analysis	-	-	-	-	-	-	-	-	-	-	-	-	-	-
MetSGLT2is	MetAcarbose	Hypertensive heart disease without congestive heart failure	IPTW	JSPH	583	725	288.35	1165.94	35	50	1.21	0.75-1.97	0.83	0.51-1.33	0.439	0.87	1.85	-
MetSGLT2is	MetAcarbose	Hypertensive heart disease without congestive heart failure	IPTW	FAHZU	234	892	16.91	1522.68	2	28	0.23	0.04-1.23	4.35	0.81-25.00	0.093	0.303	7.77	-
MetSGLT2is	MetAcarbose	Hypertensive heart disease without congestive heart failure	IPTW	Pooled analysis	-	-	-	-	-	-	1.07	0.67-1.7	0.93	0.59-1.49	0.776	0.932	-	0.0611324
MetSGLT2is	MetAcarbose	Hyperuricemia	IPTW	JSPH	583	725	298.51	1052.38	23	103	0.69	0.42-1.13	1.45	0.88-2.38	0.142	0.601	1.91	-
MetSGLT2is	MetAcarbose	Hyperuricemia	IPTW	FAHZU	234	892	17.31	1470.98	3	44	1.16	0.38-3.59	0.86	0.28-2.63	0.796	0.914	5.32	-
MetSGLT2is	MetAcarbose	Hyperuricemia	IPTW	Pooled analysis	-	-	-	-	-	-	0.75	0.48-1.18	1.33	0.85-2.08	0.21	0.577	-	0.400222
MetSGLT2is	MetAcarbose	Osteoporosis	IPTW	JSPH	583	725	307.02	1204.6	11	27	0.9	0.43-1.92	1.11	0.52-2.33	0.783	0.968	2.72	-
MetSGLT2is	MetAcarbose	Osteoporosis	IPTW	FAHZU	234	892	17.21	1498.41	4	28	2.13	0.75-6.04	0.47	0.17-1.33	0.155	0.385	4.47	-
MetSGLT2is	MetAcarbose	Osteoporosis	IPTW	Pooled analysis	-	-	-	-	-	-	1.21	0.66-2.24	0.83	0.45-1.52	0.541	0.908	-	0.191238
MetSGLT2is	MetAcarbose	Insomnia disorders	IPTW	JSPH	583	725	299.73	1051.7	29	103	1.05	0.67-1.64	0.95	0.61-1.49	0.831	0.979	1.8	-
MetSGLT2is	MetAcarbose	Insomnia disorders	IPTW	FAHZU	234	892	17.32	1526.61	0	23	-	-	-	-	-	-	-	-
MetSGLT2is	MetAcarbose	Insomnia disorders	IPTW	Pooled analysis	-	-	-	-	-	-	-	-	-	-	-	-	-	-
MetSGLT2is	MetAcarbose	Urinary tract infectious disease	IPTW	JSPH	583	725	299.03	950	29	147	0.58	0.37-0.9	1.72	1.11-2.70	0.016	0.178	1.77	-
MetSGLT2is	MetAcarbose	Urinary tract infectious disease	IPTW	FAHZU	234	892	17.32	1414.37	0	57	-	-	-	-	-	-	-	-
MetSGLT2is	MetAcarbose	Urinary tract infectious disease	IPTW	Pooled analysis	-	-	-	-	-	-	-	-	-	-	-	-	-	-
MetSGLT2is	MetAcarbose	Hepatic failure	IPTW	JSPH	583	725	306.3	1168.58	7	43	0.54	0.23-1.26	1.85	0.79-4.35	0.156	0.631	3.13	-
MetSGLT2is	MetAcarbose	Hepatic failure	IPTW	FAHZU	234	892	17.19	1508	1	36	0.16	0.02-1.32	6.25	0.76-50.00	0.086	0.303	17.12	-
MetSGLT2is	MetAcarbose	Hepatic failure	IPTW	Pooled analysis	-	-	-	-	-	-	0.46	0.21-1	2.17	1.00-4.76	0.051	0.254	-	0.296912
MetSGLT2is	MetAcarbose	Affective disorders	IPTW	JSPH	583	725	305.41	1207.45	10	25	0.65	0.3-1.39	1.54	0.72-3.33	0.271	0.717	2.85	-
MetSGLT2is	MetAcarbose	Affective disorders	IPTW	FAHZU	234	892	17.32	1566.97	0	0	-	-	-	-	-	-	-	-
MetSGLT2is	MetAcarbose	Affective disorders	IPTW	Pooled analysis	-	-	-	-	-	-	-	-	-	-	-	-	-	-
MetGLP-1 RAs	MetDPP4is	Coronary atherosclerotic diseases	IPTW	JSPH	252	849	312.47	1470.17	6	71	0.53	0.19-1.51	1.89	0.66-5.26	0.23	0.717	3.29	-
MetGLP-1 RAs	MetDPP4is	Coronary atherosclerotic diseases	IPTW	FAHZU	205	1403	148.91	1195.96	16	73	1.37	0.66-2.84	0.73	0.35-1.52	0.398	0.66	2.17	-
MetGLP-1 RAs	MetDPP4is	Coronary atherosclerotic diseases	IPTW	Pooled analysis	-	-	-	-	-	-	1	0.55-1.82	1	0.55-1.82	1	1	-	0.145427
MetGLP-1 RAs	MetDPP4is	Chronic kidney disease	IPTW	JSPH	252	849	267.44	1007.84	38	293	0.93	0.64-1.36	1.08	0.74-1.56	0.706	0.951	1.62	-
MetGLP-1 RAs	MetDPP4is	Chronic kidney disease	IPTW	FAHZU	205	1403	156.75	1211.33	11	76	1.73	0.84-3.57	0.58	0.28-1.19	0.138	0.36	2.47	-
MetGLP-1 RAs	MetDPP4is	Chronic kidney disease	IPTW	Pooled analysis	-	-	-	-	-	-	1.07	0.76-1.49	0.93	0.67-1.32	0.694	0.908	-	0.138098
MetGLP-1 RAs	MetDPP4is	Inflammatory polyarthritis	IPTW	JSPH	252	849	284.3	1329.63	19	124	0.88	0.5-1.54	1.14	0.65-2.00	0.656	0.947	1.99	-
MetGLP-1 RAs	MetDPP4is	Inflammatory polyarthritis	IPTW	FAHZU	205	1403	168.02	1276.74	1	0	-	-	-	-	-	-	-	-
MetGLP-1 RAs	MetDPP4is	Inflammatory polyarthritis	IPTW	Pooled analysis	-	-	-	-	-	-	-	-	-	-	-	-	-	-
MetGLP-1 RAs	MetDPP4is	Hypertensive heart disease without congestive heart failure	IPTW	JSPH	252	849	297.56	1499.41	22	70	1.07	0.59-1.92	0.93	0.52-1.69	0.822	0.979	1.98	-
MetGLP-1 RAs	MetDPP4is	Hypertensive heart disease without congestive heart failure	IPTW	FAHZU	205	1403	161.58	1240.09	10	43	2.02	0.47-8.66	0.5	0.12-2.13	0.344	0.619	2.67	-
MetGLP-1 RAs	MetDPP4is	Hypertensive heart disease without congestive heart failure	IPTW	Pooled analysis	-	-	-	-	-	-	1.17	0.68-2.01	0.85	0.50-1.47	0.57	0.908	-	0.4243
MetGLP-1 RAs	MetDPP4is	Hyperuricemia	IPTW	JSPH	252	849	289.05	1337.33	19	132	0.89	0.52-1.51	1.12	0.66-1.92	0.668	0.947	1.99	-
MetGLP-1 RAs	MetDPP4is	Hyperuricemia	IPTW	FAHZU	205	1403	169.29	1248.47	3	27	1	0.26-3.78	1	0.26-3.85	1	1	5.5	-
MetGLP-1 RAs	MetDPP4is	Hyperuricemia	IPTW	Pooled analysis	-	-	-	-	-	-	0.9	0.55-1.48	1.11	0.68-1.82	0.677	0.908	-	0.871603
MetGLP-1 RAs	MetDPP4is	Osteoporosis	IPTW	JSPH	252	849	315.82	1598.92	6	34	1.92	0.72-5.15	0.52	0.19-1.39	0.194	0.68	3.46	-
MetGLP-1 RAs	MetDPP4is	Osteoporosis	IPTW	FAHZU	205	1403	163.74	1243.15	5	37	0.87	0.27-2.82	1.15	0.35-3.70	0.816	0.916	3.8	-
MetGLP-1 RAs	MetDPP4is	Osteoporosis	IPTW	Pooled analysis	-	-	-	-	-	-	1.39	0.65-2.95	0.72	0.34-1.54	0.393	0.831	-	0.312473
MetGLP-1 RAs	MetDPP4is	Insomnia disorders	IPTW	JSPH	252	849	302.12	1277.87	12	151	0.49	0.25-0.96	2.04	1.04-4.00	0.038	0.324	2.32	-
MetGLP-1 RAs	MetDPP4is	Insomnia disorders	IPTW	FAHZU	205	1403	165.01	1226.99	8	48	2.73	0.84-8.84	0.37	0.11-1.19	0.094	0.303	2.92	-
MetGLP-1 RAs	MetDPP4is	Insomnia disorders	IPTW	Pooled analysis	-	-	-	-	-	-	0.75	0.42-1.35	1.33	0.74-2.38	0.334	0.792	-	0.0131747
MetGLP-1 RAs	MetDPP4is	Urinary tract infectious disease	IPTW	JSPH	252	849	307.64	1207.01	10	174	0.29	0.14-0.6	3.45	1.67-7.14	<0.001	0.04	2.49	-
MetGLP-1 RAs	MetDPP4is	Urinary tract infectious disease	IPTW	FAHZU	205	1403	165.18	1196.96	5	74	0.51	0.18-1.5	1.96	0.67-5.56	0.213	0.443	3.65	-
MetGLP-1 RAs	MetDPP4is	Urinary tract infectious disease	IPTW	Pooled analysis	-	-	-	-	-	-	0.35	0.19-0.63	2.86	1.59-5.26	<0.001	0.023	-	0.389627
MetGLP-1 RAs	MetDPP4is	Hepatic failure	IPTW	JSPH	252	849	315.06	1571.78	7	52	0.92	0.39-2.19	1.09	0.46-2.56	0.85	0.979	3.09	-
MetGLP-1 RAs	MetDPP4is	Hepatic failure	IPTW	FAHZU	205	1403	168.8	1236.01	3	43	0.32	0.09-1.08	3.12	0.93-11.11	0.072	0.303	5.33	-
MetGLP-1 RAs	MetDPP4is	Hepatic failure	IPTW	Pooled analysis	-	-	-	-	-	-	0.65	0.32-1.31	1.54	0.76-3.12	0.231	0.624	-	0.163348
MetGLP-1 RAs	MetDPP4is	Affective disorders	IPTW	JSPH	252	849	306.23	1615.15	13	18	1.97	0.81-4.79	0.51	0.21-1.23	0.135	0.601	2.77	-
MetGLP-1 RAs	MetDPP4is	Affective disorders	IPTW	FAHZU	205	1403	170.67	1276.74	0	0	-	-	-	-	-	-	-	-
MetGLP-1 RAs	MetDPP4is	Affective disorders	IPTW	Pooled analysis	-	-	-	-	-	-	-	-	-	-	-	-	-	-
MetGLP-1 RAs	MetInsulin	Coronary atherosclerotic diseases	IPTW	JSPH	252	809	312.47	966.29	6	49	0.61	0.17-2.22	1.64	0.45-5.88	0.451	0.872	3.36	-
MetGLP-1 RAs	MetInsulin	Coronary atherosclerotic diseases	IPTW	FAHZU	205	1459	148.91	2106	16	82	1.75	0.76-4	0.57	0.25-1.32	0.187	0.418	2.15	-
MetGLP-1 RAs	MetInsulin	Coronary atherosclerotic diseases	IPTW	Pooled analysis	-	-	-	-	-	-	1.28	0.64-2.58	0.78	0.39-1.56	0.488	0.905	-	0.178971
MetGLP-1 RAs	MetInsulin	Chronic kidney disease	IPTW	JSPH	252	809	267.44	692.44	38	269	0.86	0.55-1.36	1.16	0.74-1.82	0.514	0.933	1.63	-
MetGLP-1 RAs	MetInsulin	Chronic kidney disease	IPTW	FAHZU	205	1459	156.75	1950.85	11	198	0.94	0.41-2.16	1.06	0.46-2.44	0.884	0.958	2.38	-
MetGLP-1 RAs	MetInsulin	Chronic kidney disease	IPTW	Pooled analysis	-	-	-	-	-	-	0.88	0.59-1.31	1.14	0.76-1.69	0.53	0.908	-	0.85444
MetGLP-1 RAs	MetInsulin	Inflammatory polyarthritis	IPTW	JSPH	252	809	284.3	925.32	19	66	1.21	0.61-2.4	0.83	0.42-1.64	0.585	0.947	2.07	-
MetGLP-1 RAs	MetInsulin	Inflammatory polyarthritis	IPTW	FAHZU	205	1459	168.02	2202.15	1	4	1.09	0.1-11.99	0.92	0.08-10.00	0.944	0.972	22.93	-
MetGLP-1 RAs	MetInsulin	Inflammatory polyarthritis	IPTW	Pooled analysis	-	-	-	-	-	-	1.2	0.62-2.32	0.83	0.43-1.61	0.588	0.908	-	0.931716
MetGLP-1 RAs	MetInsulin	Hypertensive heart disease without congestive heart failure	IPTW	JSPH	252	809	297.56	1003.53	22	36	1.08	0.55-2.12	0.93	0.47-1.82	0.823	0.979	2.13	-
MetGLP-1 RAs	MetInsulin	Hypertensive heart disease without congestive heart failure	IPTW	FAHZU	205	1459	161.58	2168.47	10	41	3.28	0.67-16.01	0.3	0.06-1.49	0.142	0.364	2.69	-
MetGLP-1 RAs	MetInsulin	Hypertensive heart disease without congestive heart failure	IPTW	Pooled analysis	-	-	-	-	-	-	1.28	0.69-2.38	0.78	0.42-1.45	0.434	0.839	-	0.20555
MetGLP-1 RAs	MetInsulin	Hyperuricemia	IPTW	JSPH	252	809	289.05	962.82	19	54	1.3	0.71-2.38	0.77	0.42-1.41	0.395	0.826	2.11	-
MetGLP-1 RAs	MetInsulin	Hyperuricemia	IPTW	FAHZU	205	1459	169.29	2089.98	3	76	0.31	0.08-1.26	3.23	0.79-12.50	0.096	0.303	5.2	-
MetGLP-1 RAs	MetInsulin	Hyperuricemia	IPTW	Pooled analysis	-	-	-	-	-	-	1.04	0.59-1.81	0.96	0.55-1.69	0.891	0.97	-	0.0670585
MetGLP-1 RAs	MetInsulin	Osteoporosis	IPTW	JSPH	252	809	315.82	1023.78	6	29	1.31	0.49-3.54	0.76	0.28-2.04	0.592	0.947	3.51	-
MetGLP-1 RAs	MetInsulin	Osteoporosis	IPTW	FAHZU	205	1459	163.74	2128.19	5	42	0.62	0.18-2.1	1.61	0.48-5.56	0.446	0.702	3.76	-
MetGLP-1 RAs	MetInsulin	Osteoporosis	IPTW	Pooled analysis	-	-	-	-	-	-	0.97	0.45-2.1	1.03	0.48-2.22	0.938	0.97	-	0.351486
MetGLP-1 RAs	MetInsulin	Insomnia disorders	IPTW	JSPH	252	809	302.12	944.33	12	56	0.68	0.32-1.42	1.47	0.70-3.12	0.31	0.765	2.44	-
MetGLP-1 RAs	MetInsulin	Insomnia disorders	IPTW	FAHZU	205	1459	165.01	2140.23	8	44	4.15	1.55-11.11	0.24	0.09-0.65	0.005	0.072	2.94	-
MetGLP-1 RAs	MetInsulin	Insomnia disorders	IPTW	Pooled analysis	-	-	-	-	-	-	1.31	0.72-2.36	0.76	0.42-1.39	0.373	0.82	-	0.00391959
MetGLP-1 RAs	MetInsulin	Urinary tract infectious disease	IPTW	JSPH	252	809	307.64	960.72	10	63	0.38	0.19-0.77	2.63	1.30-5.26	0.007	0.127	2.6	-
MetGLP-1 RAs	MetInsulin	Urinary tract infectious disease	IPTW	FAHZU	205	1459	165.18	2128.75	5	63	0.59	0.18-1.93	1.69	0.52-5.56	0.383	0.643	3.68	-
MetGLP-1 RAs	MetInsulin	Urinary tract infectious disease	IPTW	Pooled analysis	-	-	-	-	-	-	0.43	0.23-0.78	2.33	1.28-4.35	0.007	0.065	-	0.53337
MetGLP-1 RAs	MetInsulin	Hepatic failure	IPTW	JSPH	252	809	315.06	1001.46	7	43	0.89	0.32-2.46	1.12	0.41-3.12	0.823	0.979	3.13	-
MetGLP-1 RAs	MetInsulin	Hepatic failure	IPTW	FAHZU	205	1459	168.8	2060.29	3	93	0.14	0.04-0.54	7.14	1.85-25.00	0.003	0.06	5.17	-
MetGLP-1 RAs	MetInsulin	Hepatic failure	IPTW	Pooled analysis	-	-	-	-	-	-	0.45	0.2-1.02	2.22	0.98-5.00	0.055	0.263	-	0.0319558
MetGLP-1 RAs	MetInsulin	Affective disorders	IPTW	JSPH	252	809	306.23	1031.91	13	21	1.13	0.53-2.41	0.88	0.41-1.89	0.752	0.966	2.69	-
MetGLP-1 RAs	MetInsulin	Affective disorders	IPTW	FAHZU	205	1459	170.67	2216.36	0	0	-	-	-	-	-	-	-	-
MetGLP-1 RAs	MetInsulin	Affective disorders	IPTW	Pooled analysis	-	-	-	-	-	-	-	-	-	-	-	-	-	-
MetGLP-1 RAs	MetSUs	Coronary atherosclerotic diseases	IPTW	JSPH	252	745	312.47	1287.29	6	58	0.55	0.16-1.89	1.82	0.53-6.25	0.343	0.796	3.32	-
MetGLP-1 RAs	MetSUs	Coronary atherosclerotic diseases	IPTW	FAHZU	205	1609	148.91	3046.03	16	43	2.55	0.97-6.65	0.39	0.15-1.03	0.057	0.285	2.27	-
MetGLP-1 RAs	MetSUs	Coronary atherosclerotic diseases	IPTW	Pooled analysis	-	-	-	-	-	-	1.43	0.67-3.06	0.7	0.33-1.49	0.356	0.807	-	0.054646
MetGLP-1 RAs	MetSUs	Chronic kidney disease	IPTW	JSPH	252	745	267.44	846	38	278	1.14	0.71-1.82	0.88	0.55-1.41	0.585	0.947	1.62	-
MetGLP-1 RAs	MetSUs	Chronic kidney disease	IPTW	FAHZU	205	1609	156.75	2886.29	11	165	1.1	0.49-2.45	0.91	0.41-2.04	0.816	0.916	2.39	-
MetGLP-1 RAs	MetSUs	Chronic kidney disease	IPTW	Pooled analysis	-	-	-	-	-	-	1.13	0.75-1.69	0.88	0.59-1.33	0.555	0.908	-	0.93852
MetGLP-1 RAs	MetSUs	Inflammatory polyarthritis	IPTW	JSPH	252	745	284.3	1139.03	19	138	0.75	0.4-1.4	1.33	0.71-2.50	0.368	0.8	1.98	-
MetGLP-1 RAs	MetSUs	Inflammatory polyarthritis	IPTW	FAHZU	205	1609	168.02	3115.77	1	3	1.36	0.21-9.03	0.74	0.11-4.76	0.749	0.891	25.41	-
MetGLP-1 RAs	MetSUs	Inflammatory polyarthritis	IPTW	Pooled analysis	-	-	-	-	-	-	0.79	0.44-1.44	1.27	0.69-2.27	0.436	0.839	-	0.554578
MetGLP-1 RAs	MetSUs	Hypertensive heart disease without congestive heart failure	IPTW	JSPH	252	745	297.56	1323.98	22	37	1.49	0.74-3.02	0.67	0.33-1.35	0.266	0.717	2.13	-
MetGLP-1 RAs	MetSUs	Hypertensive heart disease without congestive heart failure	IPTW	FAHZU	205	1609	161.58	3054.93	10	37	2.16	0.76-6.14	0.46	0.16-1.32	0.148	0.374	2.71	-
MetGLP-1 RAs	MetSUs	Hypertensive heart disease without congestive heart failure	IPTW	Pooled analysis	-	-	-	-	-	-	1.68	0.93-3	0.6	0.33-1.08	0.082	0.363	-	0.568277
MetGLP-1 RAs	MetSUs	Hyperuricemia	IPTW	JSPH	252	745	289.05	1189.05	19	122	0.99	0.51-1.96	1.01	0.51-1.96	0.977	0.991	2	-
MetGLP-1 RAs	MetSUs	Hyperuricemia	IPTW	FAHZU	205	1609	169.29	2992.41	3	56	0.63	0.1-4.05	1.59	0.25-10.00	0.625	0.801	5.26	-
MetGLP-1 RAs	MetSUs	Hyperuricemia	IPTW	Pooled analysis	-	-	-	-	-	-	0.94	0.5-1.78	1.06	0.56-2.00	0.849	0.97	-	0.648892
MetGLP-1 RAs	MetSUs	Osteoporosis	IPTW	JSPH	252	745	315.82	1338.34	6	28	3.04	0.88-10.46	0.33	0.10-1.14	0.078	0.506	3.53	-
MetGLP-1 RAs	MetSUs	Osteoporosis	IPTW	FAHZU	205	1609	163.74	3016.57	5	56	0.74	0.22-2.41	1.35	0.41-4.55	0.622	0.801	3.7	-
MetGLP-1 RAs	MetSUs	Osteoporosis	IPTW	Pooled analysis	-	-	-	-	-	-	1.45	0.62-3.42	0.69	0.29-1.61	0.394	0.831	-	0.104705
MetGLP-1 RAs	MetSUs	Insomnia disorders	IPTW	JSPH	252	745	302.12	1138.6	12	129	0.66	0.28-1.58	1.52	0.63-3.57	0.347	0.796	2.33	-
MetGLP-1 RAs	MetSUs	Insomnia disorders	IPTW	FAHZU	205	1609	165.01	2968.75	8	68	2.17	0.87-5.43	0.46	0.18-1.15	0.097	0.303	2.85	-
MetGLP-1 RAs	MetSUs	Insomnia disorders	IPTW	Pooled analysis	-	-	-	-	-	-	1.16	0.62-2.18	0.86	0.46-1.61	0.644	0.908	-	0.0664336
MetGLP-1 RAs	MetSUs	Urinary tract infectious disease	IPTW	JSPH	252	745	307.64	1031.46	10	181	0.25	0.11-0.57	4	1.75-9.09	<0.001	0.04	2.48	-
MetGLP-1 RAs	MetSUs	Urinary tract infectious disease	IPTW	FAHZU	205	1609	165.18	2916.33	5	80	0.52	0.16-1.67	1.92	0.60-6.25	0.274	0.556	3.64	-
MetGLP-1 RAs	MetSUs	Urinary tract infectious disease	IPTW	Pooled analysis	-	-	-	-	-	-	0.32	0.16-0.63	3.12	1.59-6.25	0.001	0.025	-	0.310314
MetGLP-1 RAs	MetSUs	Hepatic failure	IPTW	JSPH	252	745	315.06	1331.79	7	41	0.89	0.34-2.33	1.12	0.43-2.94	0.812	0.979	3.14	-
MetGLP-1 RAs	MetSUs	Hepatic failure	IPTW	FAHZU	205	1609	168.8	2968.5	3	67	0.22	0.05-0.89	4.55	1.12-20.00	0.039	0.229	5.22	-
MetGLP-1 RAs	MetSUs	Hepatic failure	IPTW	Pooled analysis	-	-	-	-	-	-	0.57	0.26-1.25	1.75	0.80-3.85	0.161	0.515	-	0.10838
MetGLP-1 RAs	MetSUs	Affective disorders	IPTW	JSPH	252	745	306.23	1365.37	13	18	1.77	0.71-4.41	0.56	0.23-1.41	0.22	0.717	2.77	-
MetGLP-1 RAs	MetSUs	Affective disorders	IPTW	FAHZU	205	1609	170.67	3138.33	0	0	-	-	-	-	-	-	-	-
MetGLP-1 RAs	MetSUs	Affective disorders	IPTW	Pooled analysis	-	-	-	-	-	-	-	-	-	-	-	-	-	-
MetGLP-1 RAs	MetAcarbose	Coronary atherosclerotic diseases	IPTW	JSPH	252	725	312.47	1139.5	6	46	0.74	0.2-2.77	1.35	0.36-5.00	0.653	0.947	3.37	-
MetGLP-1 RAs	MetAcarbose	Coronary atherosclerotic diseases	IPTW	FAHZU	205	892	148.91	1535.11	16	26	3.7	1.54-8.9	0.27	0.11-0.65	0.003	0.06	2.44	-
MetGLP-1 RAs	MetAcarbose	Coronary atherosclerotic diseases	IPTW	Pooled analysis	-	-	-	-	-	-	2.26	1.09-4.7	0.44	0.21-0.92	0.029	0.166	-	0.0465409
MetGLP-1 RAs	MetAcarbose	Chronic kidney disease	IPTW	JSPH	252	725	267.44	719.59	38	275	1.16	0.73-1.83	0.86	0.55-1.37	0.527	0.933	1.62	-
MetGLP-1 RAs	MetAcarbose	Chronic kidney disease	IPTW	FAHZU	205	892	156.75	1367.25	11	149	0.73	0.34-1.54	1.37	0.65-2.94	0.414	0.68	2.4	-
MetGLP-1 RAs	MetAcarbose	Chronic kidney disease	IPTW	Pooled analysis	-	-	-	-	-	-	1.02	0.69-1.51	0.98	0.66-1.45	0.921	0.97	-	0.299853
MetGLP-1 RAs	MetAcarbose	Inflammatory polyarthritis	IPTW	JSPH	252	725	284.3	985.81	19	117	0.79	0.41-1.5	1.27	0.67-2.44	0.476	0.895	2	-
MetGLP-1 RAs	MetAcarbose	Inflammatory polyarthritis	IPTW	FAHZU	205	892	168.02	1546.31	1	6	0.55	0.06-4.81	1.82	0.21-16.67	0.593	0.801	20.62	-
MetGLP-1 RAs	MetAcarbose	Inflammatory polyarthritis	IPTW	Pooled analysis	-	-	-	-	-	-	0.76	0.41-1.42	1.32	0.70-2.44	0.386	0.831	-	0.762226
MetGLP-1 RAs	MetAcarbose	Hypertensive heart disease without congestive heart failure	IPTW	JSPH	252	725	297.56	1165.94	22	50	1.12	0.58-2.18	0.89	0.46-1.72	0.737	0.954	2.05	-
MetGLP-1 RAs	MetAcarbose	Hypertensive heart disease without congestive heart failure	IPTW	FAHZU	205	892	161.58	1522.68	10	28	1.4	0.35-5.58	0.71	0.18-2.86	0.634	0.801	2.81	-
MetGLP-1 RAs	MetAcarbose	Hypertensive heart disease without congestive heart failure	IPTW	Pooled analysis	-	-	-	-	-	-	1.17	0.64-2.13	0.85	0.47-1.56	0.609	0.908	-	0.777681
MetGLP-1 RAs	MetAcarbose	Hyperuricemia	IPTW	JSPH	252	725	289.05	1052.38	19	103	0.99	0.54-1.82	1.01	0.55-1.85	0.974	0.991	2.01	-
MetGLP-1 RAs	MetAcarbose	Hyperuricemia	IPTW	FAHZU	205	892	169.29	1470.98	3	44	0.53	0.14-2.03	1.89	0.49-7.14	0.352	0.619	5.32	-
MetGLP-1 RAs	MetAcarbose	Hyperuricemia	IPTW	Pooled analysis	-	-	-	-	-	-	0.89	0.51-1.55	1.12	0.65-1.96	0.681	0.908	-	0.403669
MetGLP-1 RAs	MetAcarbose	Osteoporosis	IPTW	JSPH	252	725	315.82	1204.6	6	27	2.36	0.71-7.83	0.42	0.13-1.41	0.161	0.631	3.54	-
MetGLP-1 RAs	MetAcarbose	Osteoporosis	IPTW	FAHZU	205	892	163.74	1498.41	5	28	0.95	0.3-2.97	1.05	0.34-3.33	0.93	0.972	3.9	-
MetGLP-1 RAs	MetAcarbose	Osteoporosis	IPTW	Pooled analysis	-	-	-	-	-	-	1.46	0.64-3.34	0.68	0.30-1.56	0.369	0.82	-	0.280144
MetGLP-1 RAs	MetAcarbose	Insomnia disorders	IPTW	JSPH	252	725	302.12	1051.7	12	103	0.66	0.31-1.41	1.52	0.71-3.23	0.282	0.721	2.35	-
MetGLP-1 RAs	MetAcarbose	Insomnia disorders	IPTW	FAHZU	205	892	165.01	1526.61	8	23	3.86	1.22-12.23	0.26	0.08-0.82	0.022	0.153	3.16	-
MetGLP-1 RAs	MetAcarbose	Insomnia disorders	IPTW	Pooled analysis	-	-	-	-	-	-	1.13	0.6-2.12	0.88	0.47-1.67	0.704	0.908	-	0.0121048
MetGLP-1 RAs	MetAcarbose	Urinary tract infectious disease	IPTW	JSPH	252	725	307.64	950	10	147	0.3	0.13-0.67	3.33	1.49-7.69	0.004	0.092	2.5	-
MetGLP-1 RAs	MetAcarbose	Urinary tract infectious disease	IPTW	FAHZU	205	892	165.18	1414.37	5	57	0.49	0.17-1.42	2.04	0.70-5.88	0.188	0.418	3.69	-
MetGLP-1 RAs	MetAcarbose	Urinary tract infectious disease	IPTW	Pooled analysis	-	-	-	-	-	-	0.35	0.19-0.68	2.86	1.47-5.26	0.001	0.025	-	0.473751
MetGLP-1 RAs	MetAcarbose	Hepatic failure	IPTW	JSPH	252	725	315.06	1168.58	7	43	0.86	0.31-2.41	1.16	0.41-3.23	0.773	0.968	3.13	-
MetGLP-1 RAs	MetAcarbose	Hepatic failure	IPTW	FAHZU	205	892	168.8	1508	3	36	0.3	0.08-1.16	3.33	0.86-12.50	0.078	0.303	5.38	-
MetGLP-1 RAs	MetAcarbose	Hepatic failure	IPTW	Pooled analysis	-	-	-	-	-	-	0.59	0.26-1.33	1.69	0.75-3.85	0.205	0.574	-	0.222055
MetGLP-1 RAs	MetAcarbose	Affective disorders	IPTW	JSPH	252	725	306.23	1207.45	13	25	1.24	0.5-3.09	0.81	0.32-2.00	0.643	0.947	2.61	-
MetGLP-1 RAs	MetAcarbose	Affective disorders	IPTW	FAHZU	205	892	170.67	1566.97	0	0	-	-	-	-	-	-	-	-
MetGLP-1 RAs	MetAcarbose	Affective disorders	IPTW	Pooled analysis	-	-	-	-	-	-	-	-	-	-	-	-	-	-
MetGLP-1 RAs	MetSGLT2is	Coronary atherosclerotic diseases	IPTW	JSPH	252	583	312.47	296.73	6	24	0.57	0.21-1.57	1.75	0.64-4.76	0.273	0.717	3.59	-
MetGLP-1 RAs	MetSGLT2is	Coronary atherosclerotic diseases	IPTW	FAHZU	205	234	148.91	15.18	16	3	2.25	0.51-10.02	0.44	0.10-1.96	0.286	0.557	5.83	-
MetGLP-1 RAs	MetSGLT2is	Coronary atherosclerotic diseases	IPTW	Pooled analysis	-	-	-	-	-	-	0.88	0.38-2.03	1.14	0.49-2.63	0.765	0.932	-	0.135667
MetGLP-1 RAs	MetSGLT2is	Chronic kidney disease	IPTW	JSPH	252	583	267.44	228.42	38	170	0.78	0.51-1.19	1.28	0.84-1.96	0.25	0.717	1.65	-
MetGLP-1 RAs	MetSGLT2is	Chronic kidney disease	IPTW	FAHZU	205	234	156.75	16.87	11	4	2.82	0.73-10.9	0.35	0.09-1.37	0.133	0.357	5.13	-
MetGLP-1 RAs	MetSGLT2is	Chronic kidney disease	IPTW	Pooled analysis	-	-	-	-	-	-	0.88	0.58-1.31	1.14	0.76-1.72	0.539	0.908	-	0.0758952
MetGLP-1 RAs	MetSGLT2is	Inflammatory polyarthritis	IPTW	JSPH	252	583	284.3	291.5	19	30	1.21	0.64-2.3	0.83	0.43-1.56	0.559	0.933	2.27	-
MetGLP-1 RAs	MetSGLT2is	Inflammatory polyarthritis	IPTW	FAHZU	205	234	168.02	17.32	1	0	-	-	-	-	-	-	-	-
MetGLP-1 RAs	MetSGLT2is	Inflammatory polyarthritis	IPTW	Pooled analysis	-	-	-	-	-	-	-	-	-	-	-	-	-	-
MetGLP-1 RAs	MetSGLT2is	Hypertensive heart disease without congestive heart failure	IPTW	JSPH	252	583	297.56	288.35	22	35	0.81	0.43-1.53	1.23	0.65-2.33	0.515	0.933	2.14	-
MetGLP-1 RAs	MetSGLT2is	Hypertensive heart disease without congestive heart failure	IPTW	FAHZU	205	234	161.58	16.91	10	2	5.89	0.76-45.83	0.17	0.02-1.32	0.09	0.303	8.76	-
MetGLP-1 RAs	MetSGLT2is	Hypertensive heart disease without congestive heart failure	IPTW	Pooled analysis	-	-	-	-	-	-	0.97	0.53-1.77	1.03	0.56-1.89	0.921	0.97	-	0.0701484
MetGLP-1 RAs	MetSGLT2is	Hyperuricemia	IPTW	JSPH	252	583	289.05	298.51	19	23	1.97	1.03-3.76	0.51	0.27-0.97	0.04	0.324	2.38	-
MetGLP-1 RAs	MetSGLT2is	Hyperuricemia	IPTW	FAHZU	205	234	169.29	17.31	3	3	0.65	0.1-4.26	1.54	0.23-10.00	0.653	0.803	9.85	-
MetGLP-1 RAs	MetSGLT2is	Hyperuricemia	IPTW	Pooled analysis	-	-	-	-	-	-	1.75	0.95-3.23	0.57	0.31-1.05	0.073	0.331	-	0.274776
MetGLP-1 RAs	MetSGLT2is	Osteoporosis	IPTW	JSPH	252	583	315.82	307.02	6	11	0.68	0.18-2.54	1.47	0.39-5.56	0.568	0.933	4.14	-
MetGLP-1 RAs	MetSGLT2is	Osteoporosis	IPTW	FAHZU	205	234	163.74	17.21	5	4	-	-	-	-	-	-	6.55	-
MetGLP-1 RAs	MetSGLT2is	Osteoporosis	IPTW	Pooled analysis	-	-	-	-	-	-	-	-	-	-	-	-	-	-
MetGLP-1 RAs	MetSGLT2is	Insomnia disorders	IPTW	JSPH	252	583	302.12	299.73	12	29	0.72	0.31-1.65	1.39	0.61-3.23	0.441	0.87	2.62	-
MetGLP-1 RAs	MetSGLT2is	Insomnia disorders	IPTW	FAHZU	205	234	165.01	17.32	8	0	-	-	-	-	-	-	-	-
MetGLP-1 RAs	MetSGLT2is	Insomnia disorders	IPTW	Pooled analysis	-	-	-	-	-	-	-	-	-	-	-	-	-	-
MetGLP-1 RAs	MetSGLT2is	Urinary tract infectious disease	IPTW	JSPH	252	583	307.64	299.03	10	29	0.46	0.17-1.23	2.17	0.81-5.88	0.124	0.601	2.79	-
MetGLP-1 RAs	MetSGLT2is	Urinary tract infectious disease	IPTW	FAHZU	205	234	165.18	17.32	5	0	-	-	-	-	-	-	-	-
MetGLP-1 RAs	MetSGLT2is	Urinary tract infectious disease	IPTW	Pooled analysis	-	-	-	-	-	-	-	-	-	-	-	-	-	-
MetGLP-1 RAs	MetSGLT2is	Hepatic failure	IPTW	JSPH	252	583	315.06	306.3	7	7	1.96	0.55-7.04	0.51	0.14-1.82	0.301	0.759	4.47	-
MetGLP-1 RAs	MetSGLT2is	Hepatic failure	IPTW	FAHZU	205	234	168.8	17.19	3	1	0.54	0.09-3.3	1.85	0.30-11.11	0.502	0.753	25.41	-
MetGLP-1 RAs	MetSGLT2is	Hepatic failure	IPTW	Pooled analysis	-	-	-	-	-	-	1.28	0.45-3.63	0.78	0.28-2.22	0.643	0.908	-	0.253434
MetGLP-1 RAs	MetSGLT2is	Affective disorders	IPTW	JSPH	252	583	306.23	305.41	13	10	2.39	0.98-5.79	0.42	0.17-1.02	0.055	0.398	3.25	-
MetGLP-1 RAs	MetSGLT2is	Affective disorders	IPTW	FAHZU	205	234	170.67	17.32	0	0	-	-	-	-	-	-	-	-
MetGLP-1 RAs	MetSGLT2is	Affective disorders	IPTW	Pooled analysis	-	-	-	-	-	-	-	-	-	-	-	-	-	-
MetGlinides	MetDPP4is	Coronary atherosclerotic diseases	IPTW	JSPH	194	849	266.61	1470.17	12	71	0.85	0.45-1.58	1.18	0.63-2.22	0.612	0.947	2.4	-
MetGlinides	MetDPP4is	Coronary atherosclerotic diseases	IPTW	FAHZU	548	1403	1131.19	1195.96	19	73	0.43	0.22-0.82	2.33	1.22-4.55	0.012	0.132	2.06	-
MetGlinides	MetDPP4is	Coronary atherosclerotic diseases	IPTW	Pooled analysis	-	-	-	-	-	-	0.61	0.39-0.96	1.64	1.04-2.56	0.031	0.173	-	0.136579
MetGlinides	MetDPP4is	Chronic kidney disease	IPTW	JSPH	194	849	190.83	1007.84	60	293	0.94	0.71-1.24	1.06	0.81-1.41	0.664	0.947	1.49	-
MetGlinides	MetDPP4is	Chronic kidney disease	IPTW	FAHZU	548	1403	1078.79	1211.33	70	76	1.77	1.23-2.54	0.56	0.39-0.81	0.002	0.045	1.59	-
MetGlinides	MetDPP4is	Chronic kidney disease	IPTW	Pooled analysis	-	-	-	-	-	-	1.19	0.95-1.49	0.84	0.67-1.05	0.13	0.454	-	0.00699575
MetGlinides	MetDPP4is	Inflammatory polyarthritis	IPTW	JSPH	194	849	238.26	1329.63	26	124	1.07	0.69-1.68	0.93	0.60-1.45	0.766	0.966	1.83	-
MetGlinides	MetDPP4is	Inflammatory polyarthritis	IPTW	FAHZU	548	1403	1174.12	1276.74	4	0	-	-	-	-	-	-	-	-
MetGlinides	MetDPP4is	Inflammatory polyarthritis	IPTW	Pooled analysis	-	-	-	-	-	-	-	-	-	-	-	-	-	-
MetGlinides	MetDPP4is	Hypertensive heart disease without congestive heart failure	IPTW	JSPH	194	849	273.7	1499.41	8	70	0.99	0.51-1.94	1.01	0.52-1.96	0.976	0.991	2.85	-
MetGlinides	MetDPP4is	Hypertensive heart disease without congestive heart failure	IPTW	FAHZU	548	1403	1163.78	1240.09	9	43	0.44	0.18-1.12	2.27	0.89-5.56	0.078	0.303	2.79	-
MetGlinides	MetDPP4is	Hypertensive heart disease without congestive heart failure	IPTW	Pooled analysis	-	-	-	-	-	-	0.75	0.44-1.29	1.33	0.78-2.27	0.294	0.743	-	0.168741
MetGlinides	MetDPP4is	Hyperuricemia	IPTW	JSPH	194	849	254.97	1337.33	16	132	0.63	0.36-1.12	1.59	0.89-2.78	0.111	0.601	2.1	-
MetGlinides	MetDPP4is	Hyperuricemia	IPTW	FAHZU	548	1403	1120.25	1248.47	28	27	2.04	1.12-3.71	0.49	0.27-0.89	0.02	0.146	2.13	-
MetGlinides	MetDPP4is	Hyperuricemia	IPTW	Pooled analysis	-	-	-	-	-	-	1.1	0.73-1.67	0.91	0.60-1.37	0.652	0.908	-	0.00541413
MetGlinides	MetDPP4is	Osteoporosis	IPTW	JSPH	194	849	275.84	1598.92	6	34	1.54	0.6-3.97	0.65	0.25-1.67	0.37	0.8	3.46	-
MetGlinides	MetDPP4is	Osteoporosis	IPTW	FAHZU	548	1403	1145.06	1243.15	17	37	1	0.52-1.91	1	0.52-1.92	1	1	2.27	-
MetGlinides	MetDPP4is	Osteoporosis	IPTW	Pooled analysis	-	-	-	-	-	-	1.15	0.67-1.96	0.87	0.51-1.49	0.61	0.908	-	0.454544
MetGlinides	MetDPP4is	Insomnia disorders	IPTW	JSPH	194	849	247.72	1277.87	19	151	0.81	0.48-1.34	1.23	0.75-2.08	0.421	0.854	1.98	-
MetGlinides	MetDPP4is	Insomnia disorders	IPTW	FAHZU	548	1403	1126.28	1226.99	19	48	0.83	0.43-1.6	1.2	0.62-2.33	0.578	0.801	2.14	-
MetGlinides	MetDPP4is	Insomnia disorders	IPTW	Pooled analysis	-	-	-	-	-	-	0.81	0.54-1.22	1.23	0.82-1.85	0.311	0.772	-	0.949483
MetGlinides	MetDPP4is	Urinary tract infectious disease	IPTW	JSPH	194	849	235.12	1207.01	20	174	0.54	0.33-0.89	1.85	1.12-3.03	0.015	0.174	1.94	-
MetGlinides	MetDPP4is	Urinary tract infectious disease	IPTW	FAHZU	548	1403	1088.22	1196.96	30	74	0.57	0.34-0.96	1.75	1.04-2.94	0.034	0.219	1.83	-
MetGlinides	MetDPP4is	Urinary tract infectious disease	IPTW	Pooled analysis	-	-	-	-	-	-	0.56	0.39-0.8	1.79	1.25-2.56	0.002	0.027	-	0.885619
MetGlinides	MetDPP4is	Hepatic failure	IPTW	JSPH	194	849	269.69	1571.78	8	52	1.74	0.86-3.53	0.57	0.28-1.16	0.124	0.601	2.9	-
MetGlinides	MetDPP4is	Hepatic failure	IPTW	FAHZU	548	1403	1129.63	1236.01	30	43	1.55	0.91-2.64	0.65	0.38-1.10	0.107	0.327	1.95	-
MetGlinides	MetDPP4is	Hepatic failure	IPTW	Pooled analysis	-	-	-	-	-	-	1.61	1.05-2.47	0.62	0.40-0.95	0.029	0.166	-	0.799703
MetGlinides	MetDPP4is	Affective disorders	IPTW	JSPH	194	849	282.38	1615.15	3	18	0.63	0.18-2.21	1.59	0.45-5.56	0.47	0.893	5.74	-
MetGlinides	MetDPP4is	Affective disorders	IPTW	FAHZU	548	1403	1186.9	1276.74	0	0	-	-	-	-	-	-	-	-
MetGlinides	MetDPP4is	Affective disorders	IPTW	Pooled analysis	-	-	-	-	-	-	-	-	-	-	-	-	-	-
MetGlinides	MetInsulin	Coronary atherosclerotic diseases	IPTW	JSPH	194	809	266.61	966.29	12	49	0.84	0.43-1.64	1.19	0.61-2.33	0.61	0.947	2.47	-
MetGlinides	MetInsulin	Coronary atherosclerotic diseases	IPTW	FAHZU	548	1459	1131.19	2106	19	82	0.51	0.3-0.89	1.96	1.12-3.33	0.015	0.132	2.04	-
MetGlinides	MetInsulin	Coronary atherosclerotic diseases	IPTW	Pooled analysis	-	-	-	-	-	-	0.63	0.41-0.96	1.59	1.04-2.44	0.033	0.177	-	0.260809
MetGlinides	MetInsulin	Chronic kidney disease	IPTW	JSPH	194	809	190.83	692.44	60	269	1.06	0.8-1.4	0.94	0.71-1.25	0.683	0.951	1.49	-
MetGlinides	MetInsulin	Chronic kidney disease	IPTW	FAHZU	548	1459	1078.79	1950.85	70	198	1.03	0.77-1.37	0.97	0.73-1.30	0.841	0.937	1.48	-
MetGlinides	MetInsulin	Chronic kidney disease	IPTW	Pooled analysis	-	-	-	-	-	-	1.04	0.85-1.28	0.96	0.78-1.18	0.707	0.908	-	0.889684
MetGlinides	MetInsulin	Inflammatory polyarthritis	IPTW	JSPH	194	809	238.26	925.32	26	66	1.63	1.02-2.59	0.61	0.39-0.98	0.04	0.324	1.91	-
MetGlinides	MetInsulin	Inflammatory polyarthritis	IPTW	FAHZU	548	1459	1174.12	2202.15	4	4	-	-	-	-	-	-	7.25	-
MetGlinides	MetInsulin	Inflammatory polyarthritis	IPTW	Pooled analysis	-	-	-	-	-	-	-	-	-	-	-	-	-	-
MetGlinides	MetInsulin	Hypertensive heart disease without congestive heart failure	IPTW	JSPH	194	809	273.7	1003.53	8	36	0.93	0.41-2.11	1.08	0.47-2.44	0.862	0.981	2.99	-
MetGlinides	MetInsulin	Hypertensive heart disease without congestive heart failure	IPTW	FAHZU	548	1459	1163.78	2168.47	9	41	0.43	0.19-0.97	2.33	1.03-5.26	0.042	0.235	2.8	-
MetGlinides	MetInsulin	Hypertensive heart disease without congestive heart failure	IPTW	Pooled analysis	-	-	-	-	-	-	0.63	0.35-1.12	1.59	0.89-2.86	0.119	0.438	-	0.185445
MetGlinides	MetInsulin	Hyperuricemia	IPTW	JSPH	194	809	254.97	962.82	16	54	1.11	0.62-2	0.9	0.50-1.61	0.727	0.952	2.22	-
MetGlinides	MetInsulin	Hyperuricemia	IPTW	FAHZU	548	1459	1120.25	2089.98	28	76	0.84	0.54-1.31	1.19	0.76-1.85	0.441	0.702	1.86	-
MetGlinides	MetInsulin	Hyperuricemia	IPTW	Pooled analysis	-	-	-	-	-	-	0.93	0.65-1.33	1.08	0.75-1.54	0.691	0.908	-	0.453831
MetGlinides	MetInsulin	Osteoporosis	IPTW	JSPH	194	809	275.84	1023.78	6	29	0.98	0.41-2.34	1.02	0.43-2.44	0.964	0.991	3.51	-
MetGlinides	MetInsulin	Osteoporosis	IPTW	FAHZU	548	1459	1145.06	2128.19	17	42	0.85	0.47-1.54	1.18	0.65-2.13	0.591	0.801	2.24	-
MetGlinides	MetInsulin	Osteoporosis	IPTW	Pooled analysis	-	-	-	-	-	-	0.89	0.54-1.45	1.12	0.69-1.85	0.644	0.908	-	0.786251
MetGlinides	MetInsulin	Insomnia disorders	IPTW	JSPH	194	809	247.72	944.33	19	56	1.18	0.68-2.06	0.85	0.49-1.47	0.558	0.933	2.1	-
MetGlinides	MetInsulin	Insomnia disorders	IPTW	FAHZU	548	1459	1126.28	2140.23	19	44	0.92	0.51-1.68	1.09	0.60-1.96	0.784	0.913	2.16	-
MetGlinides	MetInsulin	Insomnia disorders	IPTW	Pooled analysis	-	-	-	-	-	-	1.06	0.7-1.59	0.94	0.63-1.43	0.781	0.932	-	0.550126
MetGlinides	MetInsulin	Urinary tract infectious disease	IPTW	JSPH	194	809	235.12	960.72	20	63	0.95	0.56-1.62	1.05	0.62-1.79	0.85	0.979	2.05	-
MetGlinides	MetInsulin	Urinary tract infectious disease	IPTW	FAHZU	548	1459	1088.22	2128.75	30	63	1.14	0.72-1.81	0.88	0.55-1.39	0.577	0.801	1.86	-
MetGlinides	MetInsulin	Urinary tract infectious disease	IPTW	Pooled analysis	-	-	-	-	-	-	1.06	0.75-1.5	0.94	0.67-1.33	0.742	0.929	-	0.603394
MetGlinides	MetInsulin	Hepatic failure	IPTW	JSPH	194	809	269.69	1001.46	8	43	0.95	0.41-2.17	1.05	0.46-2.44	0.904	0.983	2.94	-
MetGlinides	MetInsulin	Hepatic failure	IPTW	FAHZU	548	1459	1129.63	2060.29	30	93	0.74	0.48-1.15	1.35	0.87-2.08	0.177	0.418	1.8	-
MetGlinides	MetInsulin	Hepatic failure	IPTW	Pooled analysis	-	-	-	-	-	-	0.78	0.54-1.15	1.28	0.87-1.85	0.198	0.567	-	0.611405
MetGlinides	MetInsulin	Affective disorders	IPTW	JSPH	194	809	282.38	1031.91	3	21	0.76	0.22-2.68	1.32	0.37-4.55	0.667	0.947	5.64	-
MetGlinides	MetInsulin	Affective disorders	IPTW	FAHZU	548	1459	1186.9	2216.36	0	0	-	-	-	-	-	-	-	-
MetGlinides	MetInsulin	Affective disorders	IPTW	Pooled analysis	-	-	-	-	-	-	-	-	-	-	-	-	-	-
MetGlinides	MetSUs	Coronary atherosclerotic diseases	IPTW	JSPH	194	745	266.61	1287.29	12	58	1.1	0.57-2.12	0.91	0.47-1.75	0.776	0.968	2.43	-
MetGlinides	MetSUs	Coronary atherosclerotic diseases	IPTW	FAHZU	548	1609	1131.19	3046.03	19	43	0.87	0.49-1.54	1.15	0.65-2.04	0.634	0.801	2.16	-
MetGlinides	MetSUs	Coronary atherosclerotic diseases	IPTW	Pooled analysis	-	-	-	-	-	-	0.96	0.63-1.48	1.04	0.68-1.59	0.851	0.97	-	0.593152
MetGlinides	MetSUs	Chronic kidney disease	IPTW	JSPH	194	745	190.83	846	60	278	1.06	0.79-1.42	0.94	0.70-1.27	0.697	0.951	1.49	-
MetGlinides	MetSUs	Chronic kidney disease	IPTW	FAHZU	548	1609	1078.79	2886.29	70	165	1.01	0.75-1.35	0.99	0.74-1.33	0.947	0.972	1.49	-
MetGlinides	MetSUs	Chronic kidney disease	IPTW	Pooled analysis	-	-	-	-	-	-	1.03	0.84-1.27	0.97	0.79-1.19	0.779	0.932	-	0.812189
MetGlinides	MetSUs	Inflammatory polyarthritis	IPTW	JSPH	194	745	238.26	1139.03	26	138	1.09	0.7-1.71	0.92	0.58-1.43	0.705	0.951	1.82	-
MetGlinides	MetSUs	Inflammatory polyarthritis	IPTW	FAHZU	548	1609	1174.12	3115.77	4	3	-	-	-	-	-	-	8.5	-
MetGlinides	MetSUs	Inflammatory polyarthritis	IPTW	Pooled analysis	-	-	-	-	-	-	-	-	-	-	-	-	-	-
MetGlinides	MetSUs	Hypertensive heart disease without congestive heart failure	IPTW	JSPH	194	745	273.7	1323.98	8	37	0.94	0.43-2.04	1.06	0.49-2.33	0.876	0.983	2.98	-
MetGlinides	MetSUs	Hypertensive heart disease without congestive heart failure	IPTW	FAHZU	548	1609	1163.78	3054.93	9	37	0.68	0.31-1.48	1.47	0.68-3.23	0.333	0.619	2.83	-
MetGlinides	MetSUs	Hypertensive heart disease without congestive heart failure	IPTW	Pooled analysis	-	-	-	-	-	-	0.8	0.46-1.38	1.25	0.72-2.17	0.426	0.839	-	0.571685
MetGlinides	MetSUs	Hyperuricemia	IPTW	JSPH	194	745	254.97	1189.05	16	122	0.7	0.4-1.24	1.43	0.81-2.50	0.217	0.717	2.11	-
MetGlinides	MetSUs	Hyperuricemia	IPTW	FAHZU	548	1609	1120.25	2992.41	28	56	1.23	0.78-1.96	0.81	0.51-1.28	0.378	0.642	1.91	-
MetGlinides	MetSUs	Hyperuricemia	IPTW	Pooled analysis	-	-	-	-	-	-	0.98	0.69-1.41	1.02	0.71-1.45	0.912	0.97	-	0.133454
MetGlinides	MetSUs	Osteoporosis	IPTW	JSPH	194	745	275.84	1338.34	6	28	1.39	0.53-3.67	0.72	0.27-1.89	0.505	0.933	3.53	-
MetGlinides	MetSUs	Osteoporosis	IPTW	FAHZU	548	1609	1145.06	3016.57	17	56	0.77	0.43-1.35	1.3	0.74-2.33	0.371	0.642	2.17	-
MetGlinides	MetSUs	Osteoporosis	IPTW	Pooled analysis	-	-	-	-	-	-	0.89	0.55-1.46	1.12	0.68-1.82	0.64	0.908	-	0.29469
MetGlinides	MetSUs	Insomnia disorders	IPTW	JSPH	194	745	247.72	1138.6	19	129	0.99	0.58-1.66	1.01	0.60-1.72	0.97	0.991	1.99	-
MetGlinides	MetSUs	Insomnia disorders	IPTW	FAHZU	548	1609	1126.28	2968.75	19	68	0.85	0.49-1.46	1.18	0.68-2.04	0.56	0.794	2.07	-
MetGlinides	MetSUs	Insomnia disorders	IPTW	Pooled analysis	-	-	-	-	-	-	0.92	0.63-1.34	1.09	0.75-1.59	0.665	0.908	-	0.694381
MetGlinides	MetSUs	Urinary tract infectious disease	IPTW	JSPH	194	745	235.12	1031.46	20	181	0.53	0.32-0.87	1.89	1.15-3.12	0.013	0.174	1.94	-
MetGlinides	MetSUs	Urinary tract infectious disease	IPTW	FAHZU	548	1609	1088.22	2916.33	30	80	0.97	0.63-1.51	1.03	0.66-1.59	0.891	0.958	1.82	-
MetGlinides	MetSUs	Urinary tract infectious disease	IPTW	Pooled analysis	-	-	-	-	-	-	0.75	0.53-1.04	1.33	0.96-1.89	0.094	0.404	-	0.0727208
MetGlinides	MetSUs	Hepatic failure	IPTW	JSPH	194	745	269.69	1331.79	8	41	0.95	0.43-2.09	1.05	0.48-2.33	0.899	0.983	2.95	-
MetGlinides	MetSUs	Hepatic failure	IPTW	FAHZU	548	1609	1129.63	2968.5	30	67	1.18	0.76-1.85	0.85	0.54-1.32	0.466	0.712	1.85	-
MetGlinides	MetSUs	Hepatic failure	IPTW	Pooled analysis	-	-	-	-	-	-	1.12	0.76-1.66	0.89	0.60-1.32	0.57	0.908	-	0.633967
MetGlinides	MetSUs	Affective disorders	IPTW	JSPH	194	745	282.38	1365.37	3	18	0.75	0.21-2.6	1.33	0.38-4.76	0.654	0.947	5.74	-
MetGlinides	MetSUs	Affective disorders	IPTW	FAHZU	548	1609	1186.9	3138.33	0	0	-	-	-	-	-	-	-	-
MetGlinides	MetSUs	Affective disorders	IPTW	Pooled analysis	-	-	-	-	-	-	-	-	-	-	-	-	-	-
MetGlinides	MetAcarbose	Coronary atherosclerotic diseases	IPTW	JSPH	194	725	266.61	1139.5	12	46	1.12	0.58-2.16	0.89	0.46-1.72	0.735	0.954	2.48	-
MetGlinides	MetAcarbose	Coronary atherosclerotic diseases	IPTW	FAHZU	-	-	-	-	-	-	0.89	0.47-1.68	1.12	0.60-2.13	0.72	0.864	-	-
MetGlinides	MetAcarbose	Coronary atherosclerotic diseases	IPTW	Pooled analysis	-	-	-	-	-	-	1	0.63-1.57	1	0.64-1.59	1	1	-	0.628314
MetGlinides	MetAcarbose	Chronic kidney disease	IPTW	JSPH	194	725	190.83	719.59	60	275	1	0.75-1.33	1	0.75-1.33	1	1	1.49	-
MetGlinides	MetAcarbose	Chronic kidney disease	IPTW	FAHZU	-	-	-	-	-	-	0.87	0.65-1.17	1.15	0.85-1.54	0.353	0.619	-	-
MetGlinides	MetAcarbose	Chronic kidney disease	IPTW	Pooled analysis	-	-	-	-	-	-	0.94	0.76-1.15	1.06	0.87-1.32	0.558	0.908	-	0.515718
MetGlinides	MetAcarbose	Inflammatory polyarthritis	IPTW	JSPH	194	725	238.26	985.81	26	117	1.07	0.69-1.66	0.93	0.60-1.45	0.763	0.966	1.84	-
MetGlinides	MetAcarbose	Inflammatory polyarthritis	IPTW	FAHZU	-	-	-	-	-	-	-	-	-	-	-	-	-	-
MetGlinides	MetAcarbose	Inflammatory polyarthritis	IPTW	Pooled analysis	-	-	-	-	-	-	-	-	-	-	-	-	-	-
MetGlinides	MetAcarbose	Hypertensive heart disease without congestive heart failure	IPTW	JSPH	194	725	273.7	1165.94	8	50	0.74	0.33-1.67	1.35	0.60-3.03	0.467	0.893	2.91	-
MetGlinides	MetAcarbose	Hypertensive heart disease without congestive heart failure	IPTW	FAHZU	-	-	-	-	-	-	0.58	0.25-1.32	1.72	0.76-4.00	0.199	0.431	-	-
MetGlinides	MetAcarbose	Hypertensive heart disease without congestive heart failure	IPTW	Pooled analysis	-	-	-	-	-	-	0.66	0.37-1.17	1.52	0.85-2.70	0.157	0.515	-	0.685541
MetGlinides	MetAcarbose	Hyperuricemia	IPTW	JSPH	194	725	254.97	1052.38	16	103	0.69	0.4-1.19	1.45	0.84-2.50	0.182	0.665	2.12	-
MetGlinides	MetAcarbose	Hyperuricemia	IPTW	FAHZU	-	-	-	-	-	-	1.03	0.64-1.65	0.97	0.61-1.56	0.903	0.958	-	-
MetGlinides	MetAcarbose	Hyperuricemia	IPTW	Pooled analysis	-	-	-	-	-	-	0.87	0.61-1.24	1.15	0.81-1.64	0.442	0.84	-	0.281747
MetGlinides	MetAcarbose	Osteoporosis	IPTW	JSPH	194	725	275.84	1204.6	6	27	1.27	0.5-3.2	0.79	0.31-2.00	0.614	0.947	3.54	-
MetGlinides	MetAcarbose	Osteoporosis	IPTW	FAHZU	-	-	-	-	-	-	0.86	0.47-1.59	1.16	0.63-2.13	0.628	0.801	-	-
MetGlinides	MetAcarbose	Osteoporosis	IPTW	Pooled analysis	-	-	-	-	-	-	0.97	0.58-1.62	1.03	0.62-1.72	0.907	0.97	-	0.496965
MetGlinides	MetAcarbose	Insomnia disorders	IPTW	JSPH	194	725	247.72	1051.7	19	103	0.97	0.58-1.65	1.03	0.61-1.72	0.909	0.983	2.01	-
MetGlinides	MetAcarbose	Insomnia disorders	IPTW	FAHZU	-	-	-	-	-	-	1.08	0.59-1.98	0.93	0.51-1.69	0.803	0.915	-	-
MetGlinides	MetAcarbose	Insomnia disorders	IPTW	Pooled analysis	-	-	-	-	-	-	1.02	0.68-1.51	0.98	0.66-1.47	0.922	0.97	-	0.801
MetGlinides	MetAcarbose	Urinary tract infectious disease	IPTW	JSPH	194	725	235.12	950	20	147	0.51	0.31-0.83	1.96	1.20-3.23	0.007	0.127	1.95	-
MetGlinides	MetAcarbose	Urinary tract infectious disease	IPTW	FAHZU	-	-	-	-	-	-	0.8	0.51-1.28	1.25	0.78-1.96	0.342	0.619	-	-
MetGlinides	MetAcarbose	Urinary tract infectious disease	IPTW	Pooled analysis	-	-	-	-	-	-	0.65	0.46-0.91	1.54	1.10-2.17	0.013	0.103	-	0.1865
MetGlinides	MetAcarbose	Hepatic failure	IPTW	JSPH	194	725	269.69	1168.58	8	43	1.07	0.46-2.49	0.93	0.40-2.17	0.875	0.983	2.94	-
MetGlinides	MetAcarbose	Hepatic failure	IPTW	FAHZU	-	-	-	-	-	-	1.13	0.68-1.87	0.88	0.53-1.47	0.636	0.801	-	-
MetGlinides	MetAcarbose	Hepatic failure	IPTW	Pooled analysis	-	-	-	-	-	-	1.11	0.72-1.72	0.9	0.58-1.39	0.639	0.908	-	0.911636
MetGlinides	MetAcarbose	Affective disorders	IPTW	JSPH	194	725	282.38	1207.45	3	25	0.49	0.15-1.62	2.04	0.62-6.67	0.24	0.717	5.54	-
MetGlinides	MetAcarbose	Affective disorders	IPTW	FAHZU	-	-	-	-	-	-	-	-	-	-	-	-	-	-
MetGlinides	MetAcarbose	Affective disorders	IPTW	Pooled analysis	-	-	-	-	-	-	-	-	-	-	-	-	-	-
MetGlinides	MetSGLT2is	Coronary atherosclerotic diseases	IPTW	JSPH	194	583	266.61	296.73	12	24	1.07	0.5-2.26	0.93	0.44-2.00	0.86	0.981	2.69	-
MetGlinides	MetSGLT2is	Coronary atherosclerotic diseases	IPTW	FAHZU	548	234	1131.19	15.18	19	3	1.11	0.23-5.35	0.9	0.19-4.35	0.897	0.958	5.7	-
MetGlinides	MetSGLT2is	Coronary atherosclerotic diseases	IPTW	Pooled analysis	-	-	-	-	-	-	1.08	0.55-2.12	0.93	0.47-1.82	0.823	0.97	-	0.961379
MetGlinides	MetSGLT2is	Chronic kidney disease	IPTW	JSPH	194	583	190.83	228.42	60	170	0.95	0.68-1.32	1.05	0.76-1.47	0.762	0.966	1.52	-
MetGlinides	MetSGLT2is	Chronic kidney disease	IPTW	FAHZU	548	234	1078.79	16.87	70	4	-	-	-	-	-	-	4.22	-
MetGlinides	MetSGLT2is	Chronic kidney disease	IPTW	Pooled analysis	-	-	-	-	-	-	-	-	-	-	-	-	-	-
MetGlinides	MetSGLT2is	Inflammatory polyarthritis	IPTW	JSPH	194	583	238.26	291.5	26	30	1.44	0.78-2.65	0.69	0.38-1.28	0.243	0.717	2.12	-
MetGlinides	MetSGLT2is	Inflammatory polyarthritis	IPTW	FAHZU	548	234	1174.12	17.32	4	0	-	-	-	-	-	-	-	-
MetGlinides	MetSGLT2is	Inflammatory polyarthritis	IPTW	Pooled analysis	-	-	-	-	-	-	-	-	-	-	-	-	-	-
MetGlinides	MetSGLT2is	Hypertensive heart disease without congestive heart failure	IPTW	JSPH	194	583	273.7	288.35	8	35	0.6	0.2-1.8	1.67	0.56-5.00	0.362	0.8	3	-
MetGlinides	MetSGLT2is	Hypertensive heart disease without congestive heart failure	IPTW	FAHZU	548	234	1163.78	16.91	9	2	2.44	0.48-12.45	0.41	0.08-2.08	0.283	0.557	8.94	-
MetGlinides	MetSGLT2is	Hypertensive heart disease without congestive heart failure	IPTW	Pooled analysis	-	-	-	-	-	-	0.93	0.37-2.31	1.08	0.43-2.70	0.877	0.97	-	0.160664
MetGlinides	MetSGLT2is	Hyperuricemia	IPTW	JSPH	194	583	254.97	298.51	16	23	1.72	0.84-3.51	0.58	0.28-1.19	0.137	0.601	2.49	-
MetGlinides	MetSGLT2is	Hyperuricemia	IPTW	FAHZU	548	234	1120.25	17.31	28	3	-	-	-	-	-	-	5.48	-
MetGlinides	MetSGLT2is	Hyperuricemia	IPTW	Pooled analysis	-	-	-	-	-	-	-	-	-	-	-	-	-	-
MetGlinides	MetSGLT2is	Osteoporosis	IPTW	JSPH	194	583	275.84	307.02	6	11	0.86	0.28-2.64	1.16	0.38-3.57	0.792	0.97	4.14	-
MetGlinides	MetSGLT2is	Osteoporosis	IPTW	FAHZU	548	234	1145.06	17.21	17	4	-	-	-	-	-	-	4.74	-
MetGlinides	MetSGLT2is	Osteoporosis	IPTW	Pooled analysis	-	-	-	-	-	-	-	-	-	-	-	-	-	-
MetGlinides	MetSGLT2is	Insomnia disorders	IPTW	JSPH	194	583	247.72	299.73	19	29	1.25	0.6-2.6	0.8	0.38-1.67	0.551	0.933	2.29	-
MetGlinides	MetSGLT2is	Insomnia disorders	IPTW	FAHZU	548	234	1126.28	17.32	19	0	-	-	-	-	-	-	-	-
MetGlinides	MetSGLT2is	Insomnia disorders	IPTW	Pooled analysis	-	-	-	-	-	-	-	-	-	-	-	-	-	-
MetGlinides	MetSGLT2is	Urinary tract infectious disease	IPTW	JSPH	194	583	235.12	299.03	20	29	1.07	0.57-2.03	0.93	0.49-1.75	0.835	0.979	2.26	-
MetGlinides	MetSGLT2is	Urinary tract infectious disease	IPTW	FAHZU	548	234	1088.22	17.32	30	0	-	-	-	-	-	-	-	-
MetGlinides	MetSGLT2is	Urinary tract infectious disease	IPTW	Pooled analysis	-	-	-	-	-	-	-	-	-	-	-	-	-	-
MetGlinides	MetSGLT2is	Hepatic failure	IPTW	JSPH	194	583	269.69	306.3	8	7	3.94	1.17-13.32	0.25	0.08-0.85	0.027	0.281	4.26	-
MetGlinides	MetSGLT2is	Hepatic failure	IPTW	FAHZU	548	234	1129.63	17.19	30	1	6.09	0.79-47.03	0.16	0.02-1.27	0.083	0.303	17.25	-
MetGlinides	MetSGLT2is	Hepatic failure	IPTW	Pooled analysis	-	-	-	-	-	-	4.42	1.55-12.57	0.23	0.08-0.65	0.005	0.064	-	0.719909
MetGlinides	MetSGLT2is	Affective disorders	IPTW	JSPH	194	583	282.38	305.41	3	10	0.42	0.09-2.02	2.38	0.50-11.11	0.274	0.717	6.32	-
MetGlinides	MetSGLT2is	Affective disorders	IPTW	FAHZU	548	234	1186.9	17.32	0	0	-	-	-	-	-	-	-	-
MetGlinides	MetSGLT2is	Affective disorders	IPTW	Pooled analysis	-	-	-	-	-	-	-	-	-	-	-	-	-	-
MetGlinides	MetGLP-1 RAs	Coronary atherosclerotic diseases	IPTW	JSPH	194	252	266.61	312.47	12	6	2.09	0.6-7.25	0.48	0.14-1.67	0.246	0.717	4.06	-
MetGlinides	MetGLP-1 RAs	Coronary atherosclerotic diseases	IPTW	FAHZU	548	205	1131.19	148.91	19	16	0.33	0.12-0.91	3.03	1.10-8.33	0.032	0.217	2.59	-
MetGlinides	MetGLP-1 RAs	Coronary atherosclerotic diseases	IPTW	Pooled analysis	-	-	-	-	-	-	0.69	0.31-1.5	1.45	0.67-3.23	0.356	0.807	-	0.0246236
MetGlinides	MetGLP-1 RAs	Chronic kidney disease	IPTW	JSPH	194	252	190.83	267.44	60	38	-	-	-	-	-	-	1.79	-
MetGlinides	MetGLP-1 RAs	Chronic kidney disease	IPTW	FAHZU	548	205	1078.79	156.75	70	11	1.02	0.47-2.19	0.98	0.46-2.13	0.96	0.979	2.48	-
MetGlinides	MetGLP-1 RAs	Chronic kidney disease	IPTW	Pooled analysis	-	-	-	-	-	-	-	-	-	-	-	-	-	-
MetGlinides	MetGLP-1 RAs	Inflammatory polyarthritis	IPTW	JSPH	194	252	238.26	284.3	26	19	0.83	0.41-1.69	1.2	0.59-2.44	0.606	0.947	2.33	-
MetGlinides	MetGLP-1 RAs	Inflammatory polyarthritis	IPTW	FAHZU	548	205	1174.12	168.02	4	1	1.64	0.19-14.38	0.61	0.07-5.26	0.654	0.803	22.93	-
MetGlinides	MetGLP-1 RAs	Inflammatory polyarthritis	IPTW	Pooled analysis	-	-	-	-	-	-	0.89	0.45-1.74	1.12	0.57-2.22	0.736	0.929	-	0.561395
MetGlinides	MetGLP-1 RAs	Hypertensive heart disease without congestive heart failure	IPTW	JSPH	194	252	273.7	297.56	8	22	0.66	0.31-1.38	1.52	0.72-3.23	0.275	0.717	3.18	-
MetGlinides	MetGLP-1 RAs	Hypertensive heart disease without congestive heart failure	IPTW	FAHZU	548	205	1163.78	161.58	9	10	0.42	0.11-1.6	2.38	0.62-9.09	0.204	0.431	3.62	-
MetGlinides	MetGLP-1 RAs	Hypertensive heart disease without congestive heart failure	IPTW	Pooled analysis	-	-	-	-	-	-	0.59	0.31-1.13	1.69	0.88-3.23	0.11	0.412	-	0.573768
MetGlinides	MetGLP-1 RAs	Hyperuricemia	IPTW	JSPH	194	252	254.97	289.05	16	19	0.98	0.41-2.34	1.02	0.43-2.44	0.964	0.991	2.59	-
MetGlinides	MetGLP-1 RAs	Hyperuricemia	IPTW	FAHZU	548	205	1120.25	169.29	28	3	2.5	0.65-9.55	0.4	0.10-1.54	0.181	0.418	5.48	-
MetGlinides	MetGLP-1 RAs	Hyperuricemia	IPTW	Pooled analysis	-	-	-	-	-	-	1.29	0.62-2.69	0.78	0.37-1.61	0.496	0.908	-	0.251575
MetGlinides	MetGLP-1 RAs	Osteoporosis	IPTW	JSPH	194	252	275.84	315.82	6	6	-	-	-	-	-	-	5.04	-
MetGlinides	MetGLP-1 RAs	Osteoporosis	IPTW	FAHZU	548	205	1145.06	163.74	17	5	1.05	0.34-3.31	0.95	0.30-2.94	0.933	0.972	4.16	-
MetGlinides	MetGLP-1 RAs	Osteoporosis	IPTW	Pooled analysis	-	-	-	-	-	-	-	-	-	-	-	-	-	-
MetGlinides	MetGLP-1 RAs	Insomnia disorders	IPTW	JSPH	194	252	247.72	302.12	19	12	1.97	0.79-4.9	0.51	0.20-1.27	0.145	0.601	2.81	-
MetGlinides	MetGLP-1 RAs	Insomnia disorders	IPTW	FAHZU	548	205	1126.28	165.01	19	8	0.37	0.14-0.98	2.7	1.02-7.14	0.045	0.235	3.26	-
MetGlinides	MetGLP-1 RAs	Insomnia disorders	IPTW	Pooled analysis	-	-	-	-	-	-	0.9	0.46-1.74	1.11	0.57-2.17	0.756	0.932	-	0.0139011
MetGlinides	MetGLP-1 RAs	Urinary tract infectious disease	IPTW	JSPH	194	252	235.12	307.64	20	10	4.67	1.96-11.11	0.21	0.09-0.51	<0.001	0.034	2.96	-
MetGlinides	MetGLP-1 RAs	Urinary tract infectious disease	IPTW	FAHZU	548	205	1088.22	165.18	30	5	1.55	0.51-4.75	0.65	0.21-1.96	0.441	0.702	3.87	-
MetGlinides	MetGLP-1 RAs	Urinary tract infectious disease	IPTW	Pooled analysis	-	-	-	-	-	-	3.09	1.56-6.13	0.32	0.16-0.64	0.001	0.025	-	0.127228
MetGlinides	MetGLP-1 RAs	Hepatic failure	IPTW	JSPH	194	252	269.69	315.06	8	7	2.64	0.79-8.79	0.38	0.11-1.27	0.114	0.601	4.26	-
MetGlinides	MetGLP-1 RAs	Hepatic failure	IPTW	FAHZU	548	205	1129.63	168.8	30	3	2.97	0.74-12.01	0.34	0.08-1.35	0.126	0.344	5.45	-
MetGlinides	MetGLP-1 RAs	Hepatic failure	IPTW	Pooled analysis	-	-	-	-	-	-	2.77	1.11-6.91	0.36	0.14-0.90	0.029	0.166	-	0.898155
MetGlinides	MetGLP-1 RAs	Affective disorders	IPTW	JSPH	194	252	282.38	306.23	3	13	-	-	-	-	-	-	6.02	-
MetGlinides	MetGLP-1 RAs	Affective disorders	IPTW	FAHZU	548	205	1186.9	170.67	0	0	-	-	-	-	-	-	-	-
MetGlinides	MetGLP-1 RAs	Affective disorders	IPTW	Pooled analysis	-	-	-	-	-	-	-	-	-	-	-	-	-	-
Note: This table provides the hazard ratios (HRs), 95% confidence intervals (CIs), and P values for ten adverse events, including include coronary atherosclerotic diseases, chronic kidney disease, inflammatory polyarthritis, hypertensive heart disease without congestive heart failure, hyperuricemia, osteoporosis, insomnia disorders, urinary tract infectious diseases, hepatic failure, and affectiv…

## Sheet: Table S6
Table S6: Systematic Literature Review
No.	Authors	Year	Study design	Population characteristics	Comparator	Outcomes	Main findings
1	Liakos CI, Papadopoulos DP, Sanidas EA, et al.	2021	Narrative review	Patients with type 2 diabetes and comorbid hypertension	SGLT2is, GLP-1 RAs, DPP4is	BP reduction; underlying pathophysiolo-gical mechanisms	SGLT2is achieved the greatest BP reduction; DPP4is had the mildest effect; all three classes have pleiotropic cardiovascular benefits beyond glucose lowering.
2	Kim C, Bu F, Blacketer C, et al.	2025	Observation, multinational cohort study	Adults ≥65 years with type 2 diabetes initiating a second-line antihyperglycemic agent after metformin monotherapy (n = 1.8 million)	GLP-1 RAs, SGLT2is, DPP4is, Sus	18 safety outcomes, including hypoglycemia, hyperkalemia, peripheral edema, diabetic ketoacidosis, nausea, vomiting, etc.	GLP1RAs and SGLT2is were associated with lower risks of hypoglycemia, hyperkalemia, and peripheral edema versus SUs and DPP4is; SGLT2is had higher risk of diabetic ketoacidosis; GLP-1 RAs had higher risks of nausea and vomiting compared to SGLT2is. Results were consistent across sensitivity analyses.
3	Khera R, Aminorroaya A, Dhingra LS, et al.	2024	Observationa, multinational cohort study (target trial emulation)	1,492,855 patients with type 2 diabetes and established cardiovascular disease, on metformin monotherapy, initiating a second-line antihyperglycemic agent, from 10 international data sources (1992–2021)	SGLT2is, GLP-1 RAs, DPP4is, SUs (all as second-line agents)	3-point MACE (myocardial infarction, stroke, death); 4-point MACE (3-point MACE plus heart failure hospitalization)	SGLT2is and GLP-1 RAs were associated with lower risk of 3-point and 4-point MACE than DPP4is and SUs; DPP4is were more effective than SUs; no significant difference between SGLT2is and GLP-1 RAs. SGLT2is and GLP-1 RAs should be prioritized as second-line agents in patients with established CVD.
4	Khera R, Dhingra LS, Aminorroaya A, et al.	2023	Observationa, multinational pharmacoepidemiological study	4.8 million adults (≥18 years) with type 2 diabetes on metformin monotherapy initiating second-line antihyperglycemic drugs, from 17 electronic health record and claims databases across 8 countries (2011–2021)	GLP-1 RAs, SGLT2is, DPP4is, SUs (as second-line agents); stratified by presence or absence of cardiovascular disease	Incidence and trends of second-line antihyperglycemic drug initiation; proportion of cardioprotective drug (GLP-1 RAs, SGLT2is) uptake by CVD risk group and country	Uptake of cardioprotective antihyperglycemic drugs (GLP-1 RAs and SGLT2is) as second-line agents increased over time but remained lower in patients with cardiovascular disease than in those without CVD. No evidence of greater increase in uptake among CVD patients compared to those without CVD. Strategy needed to align medication use with guidelines.
5	Engler C, Leo M, Pfeifer B, et al.	2020	Observationa, retrospective cohort study	10,875 patients with type 2 diabetes from the Diabetes Registry Tyrol (2012–2018)	metformin, insulin/analogs, DPP4is, SGLT2is, SUs, glitazones, GLP-1 RAs, Acarbose	Prescription trends and rates by drug class over time; quality parameters (HbA1c, BMI, complications)	Significant increase in prescriptions for SGLT-2is, metformin, DPP4is, and GLP-1 RAs; significant decline in SUs prescriptions. Changes were consistent over 2012–2018 and occurred even before guideline updates, suggesting physicians respond to cardiovascular outcome trial evidence.
6	Zhu Q, Tong Y, Wu T, et al.	2013	Systematic review and meta-analysis of RCTs and controlled studies	Patients with T2DM consuming Eastern (Eastern Asia) or Western (Europe, North America) diets	Acarbose, placebo, SUs, metformin, glinides; indirect comparison between diet groups	Reduction in HbA1c levels	Acarbose achieved greater HbA1c reduction in patients consuming an Eastern diet than a Western diet; its effect was similar to sulfonylureas, metformin, and glinides. Poor quality of some Eastern diet trials may affect results.
7	Li Z, Lin C, Cai X, et al.	2024	Systematic review and network meta-analysis of RCTs and observational studies	Patients with T2DM; 3,307,483 in observational studies and 155,443 in RCTs	SGLT2is, GLP-1 RAs, TZD, DPP4is, metformin, AGI, GKA, SUs, glinides, insulin, non-users or placebo	Incidence of dementia (including Alzheimer's disease and vascular dementia)	SGLT2is, GLP-1 RAs, TZD, and metformin were associated with reduced risk of dementia compared to non-users. SGLT2i and GLP-1 RAs showed the greatest cognitive benefit. Dementia risks were comparable among anti-diabetic agents and placebo in RCTs.
8	Chan SP, Colagiuri S.	2015	Systematic review and meta-analysis of RCTs	Adults with T2DM; studies ≥12 weeks duration	Gliclazide, SUs, DPP4is, glinides	Change in HbA1c; risk of hypoglycemia	Gliclazide reduced HbA1c more than other oral insulinotropic agents but not more than other sulfonylureas. Risk of hypoglycemia was similar to other insulinotropic agents, but significantly lower than other sulfonylureas.
9	Liang HL, Ma SJ, Xiao YN, et al.	2017	Network meta-analysis of RCTs	Patients with GDM inadequately controlled with diet and exercise	Metformin, metformin plus insulin, insulin, glyburide, acarbose, placebo	Glucose control rate; speed of glucose normalization	Glyburide was the most effective in terms of glucose control rate; metformin provided the fastest glucose normalization in GDM patients.
10	Fadini GP, Longato E, Morieri ML, et al.	2024	Observational cohort study (PSM)	Patients with T2DM initiating dapagliflozin or comparator agents between 2015 and 2020; two matched groups of 6,197 each; mostly low renal risk	glinides, DPP4is, GLP-1 RAs, SUs, TZD, metformin, acarbose	Change in eGFR from baseline; change in albuminuria; rate of new-onset CKD; loss of kidney function; composite renal outcome	Dapagliflozin use was associated with significantly slower eGFR decline, greater reduction in albuminuria, and lower risk of new-onset CKD and kidney function loss compared to comparators in T2D patients at low renal risk.
11	Hsu PF, Sung SH, Cheng HM, et al.	2018	Observational cohort study (PSM)	Adults with T2DM in Taiwan (mean age 55.8 years, 47.8% male) treated with metformin, adding acarbose or sulfonylurea; 14,306 matched pairs from 2004–2015	Acarbose, SUs	All-cause mortality; hospitalizations for major atherosclerotic events (myocardial infarction, ischemic stroke); heart failure; hypoglycemia	Compared to sulfonylureas, add-on acarbose was associated with lower risks of major atherosclerotic events, ischemic stroke, and hypoglycemia.
12	Ou HT, Chang KC, Li CY, et al.	2016	Observational cohort study	123,050 patients with T2DM in Taiwan, newly prescribed oral antidiabetic treatment (2009–2010)	DPP4is, metformin, SUs, TZD, glinides, acarbose, insulin	Composite CVD events (hospitalization for ischemic stroke, myocardial infarction, heart failure); hypoglycemia	DPP4is users had lower CVD risks than non-DPP4is users (except metformin users); meglitinides and insulin users had higher CVD and hypoglycemia risks vs. DPP4si; metformin users had lower CVD and hypoglycemia risks vs. DPP4is.
13	Kutz A, Kim DH, Wexler DJ, et al.	2023	Observational cohort study (propensity score-matched)	Older adults with T2DM, Medicare beneficiaries (2013–2019), stratified by frailty	SGLT2is, DPP4is, GLP-1 RAs	Primary effectiveness: Composite of acute myocardial infarction, ischemic stroke, hospitalization for heart failure, all-cause mortality; Primary safety: Composite of severe adverse events	SGLT2is and GLP-1 RAs were associated with improved cardiovascular outcomes and all-cause mortality compared to DPP4is, especially among frail individuals; no increased risk of severe adverse events.
14	Kanwal F, Kramer JR, Li L, et al.	2024	Retrospective cohort study (PSM, active comparator, new-user design)	Adults with MASLD and diabetes in the US Veterans Health Administration system; 16,058 initiated GLP-1 RAs, 14,606 without cirrhosis and 1,452 with cirrhosis at baseline (matched 1:1 to DPP4is users)	GLP-1 RAs, DPP4is	Progression to cirrhosis (primary for non-cirrhotic); composite and individual cirrhosis complications (decompensation, HCC, liver transplant); all-cause mortality	In patients without cirrhosis, GLP-1 RAs use was associated with lower risk of progression to cirrhosis and mortality compared to DPP4is; no significant protective effect was observed in patients with established cirrhosis.
15	Edmonston D, Mulder H, Lydon E, et al.	2024	Observational cohort study (propensity score overlap weighted)	Adults with T2DM from 20 U.S. health systems (2015–2020); 35,004 new SGLT2is and 47,268 new GLP-1 RAs	SGLT2is, GLP-1 RAs	Primary kidney outcome: composite of sustained 40% eGFR decline, incident end-stage kidney disease, or all-cause mortality; cardiovascular outcomes; safety outcomes	SGLT2is group and GLP-1 RAs group had similar kidney and cardiovascular outcomes; SGLT2is were associated with lower risk of 40% eGFR decline; no major differences in other outcomes.
16	Fu EL, Clase CM, Janse RJ, et al.	2022	Observational cohort study (propensity score overlap weighted)	Adults in Stockholm, Sweden with T2DM, newly started SGLT2is (n=5,489) or GLP-1 RAs (n=6,886) therapy during 2013–2019; mean age 61 years, 37.6% women	SGLT2is, GLP-1 RAs	Primary: MACE: cardiovascular death, myocardial Infarction, stroke. Secondary: Individual MACE components; heart failure hospitalization	No difference in MACE risk between SGLT2is and GLP-1 RAs initiators; SGLT2is associated with higher risk of ischemic stroke (small absolute increase); other outcomes similar.
Note: we systematically searched major databases including PubMed and Web of Science for studies published up to May 2025, using relevant search terms related to type 2 diabetes mellitus, hypertension, novel hypoglycemic agents, cardiovascular outcomes, and comparative effectiveness. Abbreviations: HR, hazard ratio; CI, confidence interval; PYs, patient years; RCT, Randomized Controlled Trial; MA…
